# Supplementary material for: 5-Bromo-3-cyclo­hexyl­sulfinyl-2,7-dimethyl-1-benzofuran
Source: Acta Crystallogr Sect E Struct Rep Online. 2011 Apr 7;67(Pt 5):o1039. doi: 10.1107/S1600536811011354 (PMC3089368; doi:10.1107/S1600536811011354)
Supplement: Supplementary file 2 [file e-67-o1039-Isup2.hkl]

# 
# h,k,l, Fc-squared, Fo-squared, sigma(Fo-squared) and status flag 
# 
data_I
_shelx_title ' 1070 IN P-1' 
_shelx_refln_list_code          4 
_shelx_F_calc_maximum      176.05 
_exptl_crystal_F_000       364.00 
_reflns_d_resolution_high  0.7437 
 
loop_ 
 _symmetry_equiv_pos_as_xyz 
 'x, y, z' 
 '-x, -y, -z' 
 
_cell_length_a     6.3957 
_cell_length_b    11.2576 
_cell_length_c    12.0384 
_cell_angle_alpha 104.726 
_cell_angle_beta  101.426 
_cell_angle_gamma 106.380 
 
_shelx_F_squared_multiplier     1.000 
 
loop_ 
 _refln_index_h 
 _refln_index_k 
 _refln_index_l 
 _refln_F_squared_calc 
 _refln_F_squared_meas 
 _refln_F_squared_sigma 
 _refln_observed_status 
   1   0   0     3438.20     3545.16     71.99 o 
   2   0   0      635.34      684.38     10.91 o 
   3   0   0     3242.31     3431.74     57.60 o 
   4   0   0      129.72      146.93      4.36 o 
   5   0   0       83.26       84.65      4.21 o 
   6   0   0       19.42       20.77      4.01 o 
   7   0   0      478.14      438.75     17.06 o 
  -8   1   0       99.18       98.88      7.62 o 
  -7   1   0      177.34      157.81     12.51 o 
  -6   1   0      192.32      207.49      6.99 o 
  -5   1   0     1478.36     1507.78     27.30 o 
  -4   1   0      583.28      655.51     24.08 o 
  -3   1   0      215.89      208.72      5.57 o 
  -2   1   0     1332.33     1381.77     20.77 o 
  -1   1   0        7.37        8.52      0.35 o 
   0   1   0       39.02       46.33      0.82 o 
   1   1   0     5569.93     5679.04     76.84 o 
   2   1   0     3806.82     3833.17     77.59 o 
   3   1   0        2.77        6.98      1.97 o 
   4   1   0      827.74      813.58     18.22 o 
   5   1   0     1376.34     1318.18     28.67 o 
   6   1   0        0.89        3.89      3.80 o 
   7   1   0       67.73       62.10     10.24 o 
  -8   2   0       56.36       53.27      5.45 o 
  -7   2   0       41.79       41.06      4.39 o 
  -6   2   0       74.00       80.97      4.95 o 
  -5   2   0      182.94      177.98      5.50 o 
  -4   2   0        3.54       12.21      1.45 o 
  -3   2   0     4074.09     4435.88     65.37 o 
  -2   2   0     1034.83     1201.81     13.47 o 
  -1   2   0     1524.89     1572.96     19.71 o 
   0   2   0       14.64       18.63      1.35 o 
   1   2   0      122.41      128.05      2.30 o 
   2   2   0      744.47      733.03     11.93 o 
   3   2   0       14.34        7.48      1.43 o 
   4   2   0     1436.75     1396.22     29.60 o 
   5   2   0      159.35      151.60      7.08 o 
   6   2   0      376.42      372.46     12.29 o 
   7   2   0      195.46      190.71     11.66 o 
  -8   3   0      348.05      336.69      9.72 o 
  -7   3   0       10.00        6.18      3.29 o 
  -6   3   0      706.57      702.59     15.02 o 
  -5   3   0      561.11      538.35      8.61 o 
  -4   3   0      151.91      170.92      3.45 o 
  -3   3   0      589.19      590.71      7.68 o 
  -2   3   0      438.49      472.66      6.08 o 
  -1   3   0    17665.85    16453.26    195.54 o 
   0   3   0      184.49      192.34      3.58 o 
   1   3   0     1566.41     1499.08     20.35 o 
   2   3   0     3857.86     3828.46     53.66 o 
   3   3   0       33.15       39.52      2.62 o 
   4   3   0      403.38      394.53     11.15 o 
   5   3   0        2.04        1.05      3.33 o 
   6   3   0      293.72      305.23     15.58 o 
   7   3   0        5.94       12.29      6.48 o 
  -8   4   0       45.07       40.28      4.82 o 
  -7   4   0       49.68       55.44      6.28 o 
  -6   4   0      289.79      283.20      7.28 o 
  -5   4   0        4.82       -0.36      1.37 o 
  -4   4   0     2111.49     2172.49     31.10 o 
  -3   4   0     1389.55     1421.97     20.09 o 
  -2   4   0      150.44      184.55      3.84 o 
  -1   4   0     2047.46     2050.95     27.19 o 
   0   4   0       30.58       36.58      1.42 o 
   1   4   0      734.86      730.79     13.85 o 
   2   4   0       51.21       57.74      2.04 o 
   3   4   0     1014.83     1013.19     18.90 o 
   4   4   0     1032.24      980.81     27.85 o 
   5   4   0        8.11        5.40      4.29 o 
   6   4   0      144.31      152.04      8.76 o 
  -8   5   0      193.39      216.87     11.08 o 
  -7   5   0        2.69        5.43      3.10 o 
  -6   5   0      254.85      248.10     10.96 o 
  -5   5   0      338.21      334.70      8.99 o 
  -4   5   0      406.74      429.15      7.35 o 
  -3   5   0      441.52      432.35      9.79 o 
  -2   5   0     1388.40     1353.03     20.52 o 
  -1   5   0     1182.99     1104.23     15.33 o 
   0   5   0        4.32        8.31      1.20 o 
   1   5   0     1320.85     1276.78     18.10 o 
   2   5   0      343.27      342.63      6.34 o 
   3   5   0      219.31      206.82      6.38 o 
   4   5   0       69.00       61.39     14.00 o 
   5   5   0      196.86      212.22      9.50 o 
   6   5   0      111.77      106.16      8.12 o 
  -8   6   0       40.28       47.75      4.66 o 
  -7   6   0      544.08      545.21     11.88 o 
  -6   6   0      267.72      252.06      7.81 o 
  -5   6   0        1.41       -1.64      2.37 o 
  -4   6   0     1216.77     1182.30     19.20 o 
  -3   6   0       22.51       30.75      1.51 o 
  -2   6   0     2051.60     2083.16     34.59 o 
  -1   6   0      177.10      197.43      3.98 o 
   0   6   0     1266.74     1247.74     17.78 o 
   1   6   0     1588.07     1600.39     22.62 o 
   2   6   0      153.72      148.38      4.43 o 
   3   6   0      838.61      828.17     16.84 o 
   4   6   0      326.07      318.08     13.67 o 
   5   6   0       99.32       92.62      7.31 o 
  -8   7   0        0.85       -1.04      3.50 o 
  -7   7   0       14.14       16.08      3.89 o 
  -6   7   0       34.69       35.10      4.35 o 
  -5   7   0     1094.49     1090.27     21.13 o 
  -4   7   0     1384.79     1332.84     21.79 o 
  -3   7   0       13.48       12.94      1.80 o 
  -2   7   0     1412.10     1374.47     23.81 o 
  -1   7   0      566.88      575.17     12.63 o 
   0   7   0       62.14       58.93      2.51 o 
   1   7   0      152.20      140.99      3.76 o 
   2   7   0      392.20      381.41      8.51 o 
   3   7   0      380.24      363.10     14.86 o 
   4   7   0      104.32      103.58      7.31 o 
   5   7   0      310.36      306.16     12.67 o 
  -8   8   0       14.25       10.95      4.05 o 
  -7   8   0      213.41      204.14      7.94 o 
  -6   8   0      236.20      235.12      8.04 o 
  -5   8   0      243.83      246.52     12.23 o 
  -4   8   0        8.86        8.02      2.62 o 
  -3   8   0     1164.80     1085.29     23.46 o 
  -2   8   0      604.98      607.62      9.43 o 
  -1   8   0       12.02       11.59      1.90 o 
   0   8   0     2041.86     2010.12     28.24 o 
   1   8   0     1174.01     1102.99     23.89 o 
   2   8   0       45.84       45.58      3.26 o 
   3   8   0      199.34      204.24      7.86 o 
   4   8   0       14.30       15.45      5.41 o 
  -8   9   0       99.75      120.90     20.39 o 
  -7   9   0       53.08       62.03      6.13 o 
  -6   9   0       87.20       90.62      6.07 o 
  -5   9   0      696.88      656.05     21.75 o 
  -4   9   0       19.39        8.45      4.29 o 
  -3   9   0      161.46      216.13      7.82 o 
  -2   9   0      186.44      189.57      8.89 o 
  -1   9   0        6.38        6.23      2.08 o 
   0   9   0      387.30      375.15      8.15 o 
   1   9   0      142.81      152.37      5.70 o 
   2   9   0      319.51      317.63      7.15 o 
   3   9   0       89.10      100.91      6.03 o 
   4   9   0       82.51       99.14      9.74 o 
  -7  10   0       97.02       78.41      7.62 o 
  -6  10   0       30.93       40.38      6.80 o 
  -5  10   0        4.91        7.81      5.22 o 
  -4  10   0       16.49       20.23      6.68 o 
  -3  10   0      343.56      347.40     10.66 o 
  -2  10   0       21.41       22.30      2.24 o 
  -1  10   0      286.94      277.74      6.74 o 
   0  10   0      717.85      707.84     14.28 o 
   1  10   0      231.78      215.51     10.26 o 
   2  10   0      242.82      235.23      7.66 o 
   3  10   0        3.28        2.15      4.04 o 
  -7  11   0       58.38       53.60      7.92 o 
  -6  11   0      174.19      178.35     13.08 o 
  -5  11   0      362.52      359.26     15.37 o 
  -4  11   0        0.55        4.86      5.83 o 
  -3  11   0      115.34      110.80      6.56 o 
  -2  11   0        3.10        0.21      2.07 o 
  -1  11   0      270.11      261.33      6.89 o 
   0  11   0       52.81       67.58      7.14 o 
   1  11   0       61.35       60.52      4.65 o 
   2  11   0      169.73      157.26      7.22 o 
  -6  12   0       70.78       77.47      9.04 o 
  -5  12   0       10.76       20.05      6.72 o 
  -4  12   0      204.56      205.01     12.36 o 
  -3  12   0      436.34      438.81     17.64 o 
  -2  12   0       13.58        8.27      2.47 o 
  -1  12   0      130.19      143.86      5.81 o 
   0  12   0        7.98       10.58      3.77 o 
   1  12   0        2.19       -0.77      3.68 o 
   2  12   0        8.73       11.74      4.67 o 
  -6  13   0       14.50       23.20      8.05 o 
  -5  13   0        5.56       -1.90      6.31 o 
  -4  13   0        4.96       -0.07      6.83 o 
  -3  13   0       12.95       10.52      9.10 o 
  -2  13   0       96.56      102.57      8.22 o 
  -1  13   0      289.63      299.37     10.14 o 
   0  13   0      125.39      120.10      6.38 o 
  -5  14   0        0.26        6.01      7.89 o 
  -4  14   0       46.32       35.54      8.96 o 
  -3  14   0       18.41       20.92      8.13 o 
  -2  14   0       27.06       23.45      9.53 o 
  -1  14   0       17.00       15.18      4.28 o 
   1 -14   1       72.88       74.72      5.34 o 
   2 -14   1      195.97      199.78     11.61 o 
   3 -14   1       89.09       69.92      9.35 o 
   4 -14   1       15.03        3.92      7.52 o 
   5 -14   1       60.64       41.30      8.95 o 
  -1 -13   1       47.08       51.09      5.82 o 
   0 -13   1       19.70       13.58      4.10 o 
   1 -13   1      129.44      153.71      6.50 o 
   2 -13   1       23.84       20.68      3.39 o 
   3 -13   1       25.18       36.73      7.68 o 
   4 -13   1      480.40      464.77     19.60 o 
   5 -13   1       15.83       20.91      7.49 o 
   6 -13   1       19.62       23.11      7.74 o 
  -2 -12   1       38.75       52.87      6.17 o 
  -1 -12   1      174.51      178.80      7.19 o 
   0 -12   1      207.58      197.09      7.08 o 
   1 -12   1       15.79       24.08      3.51 o 
   2 -12   1       61.96       62.29      3.54 o 
   3 -12   1        1.05       -3.00      5.50 o 
   4 -12   1       69.04       57.00      7.83 o 
   5 -12   1      103.62      111.77      9.75 o 
   6 -12   1      174.48      143.17     17.77 o 
  -3 -11   1       41.70       33.51      7.24 o 
  -2 -11   1       60.48       58.09      4.70 o 
  -1 -11   1       19.73       21.03      3.74 o 
   0 -11   1      221.49      246.66      7.49 o 
   1 -11   1      703.62      714.96     13.20 o 
   2 -11   1       95.73       99.90      4.04 o 
   3 -11   1      254.76      259.60     12.65 o 
   4 -11   1      399.63      353.84     14.86 o 
   5 -11   1        0.45       -1.06      5.12 o 
   6 -11   1       12.08       10.17      5.93 o 
   7 -11   1       35.11       20.11      7.37 o 
  -3 -10   1       43.31       44.25      5.07 o 
  -2 -10   1      347.18      368.40      9.64 o 
  -1 -10   1      295.64      289.35      8.14 o 
   0 -10   1        1.79        3.01      2.56 o 
   1 -10   1       34.28       41.19      3.01 o 
   2 -10   1       12.19       14.06      2.08 o 
   3 -10   1      408.41      407.12     11.54 o 
   4 -10   1       21.91       19.35      5.01 o 
   5 -10   1      211.63      183.67     10.25 o 
   6 -10   1      312.68      315.23     13.90 o 
   7 -10   1        0.28       -3.14      4.07 o 
  -4  -9   1      101.34       96.45      7.92 o 
  -3  -9   1       61.47       69.69      4.64 o 
  -2  -9   1      166.61      165.00      5.01 o 
  -1  -9   1       18.33       20.94      3.09 o 
   0  -9   1      706.58      712.49     13.41 o 
   1  -9   1      904.21      847.93     14.27 o 
   2  -9   1        8.50        7.55      1.66 o 
   3  -9   1     1832.08     1791.09     37.05 o 
   4  -9   1       21.62       23.57      4.72 o 
   5  -9   1      161.56      162.97      6.76 o 
   6  -9   1       62.16       62.45      5.60 o 
   7  -9   1       26.59       26.32      5.17 o 
  -5  -8   1      190.16      197.98     12.36 o 
  -4  -8   1      403.18      395.82     13.78 o 
  -3  -8   1       12.35       12.37      3.65 o 
  -2  -8   1      251.55      239.58      6.42 o 
  -1  -8   1       39.30       37.04      2.66 o 
   0  -8   1      149.10      150.25      4.17 o 
   1  -8   1       48.46       57.41      2.60 o 
   2  -8   1      594.36      561.45      9.64 o 
   3  -8   1      498.99      499.62     15.97 o 
   4  -8   1      216.15      196.08      6.68 o 
   5  -8   1      301.15      302.19     12.35 o 
   6  -8   1        0.78       -3.12      3.12 o 
   7  -8   1       36.92       41.93      9.81 o 
   8  -8   1        4.71        1.37      4.07 o 
  -5  -7   1      102.96       97.41      7.67 o 
  -4  -7   1        1.39       -1.10      4.31 o 
  -3  -7   1      902.92      869.65     27.44 o 
  -2  -7   1      920.46      913.03     15.39 o 
  -1  -7   1      114.75      123.68      5.01 o 
   0  -7   1     1571.51     1512.71     21.39 o 
   1  -7   1      526.26      536.38      8.58 o 
   2  -7   1      177.45      166.43      3.81 o 
   3  -7   1      427.50      455.56      9.07 o 
   4  -7   1      315.95      303.99      9.20 o 
   5  -7   1      455.15      445.12     14.56 o 
   6  -7   1        0.52       -0.30      3.45 o 
   7  -7   1      431.96      426.56     10.43 o 
   8  -7   1      100.25      113.79      6.23 o 
  -6  -6   1        0.74        5.73      6.73 o 
  -5  -6   1      273.82      299.56     11.45 o 
  -4  -6   1        0.54        7.79      3.77 o 
  -3  -6   1       87.75       80.70      5.01 o 
  -2  -6   1       48.40       45.17      2.52 o 
  -1  -6   1     2712.12     2650.91     32.93 o 
   0  -6   1     3785.17     3706.56     49.33 o 
   1  -6   1       86.80       80.50      2.38 o 
   2  -6   1     9705.07     9840.42    156.63 o 
   3  -6   1     1162.31     1182.58     16.96 o 
   4  -6   1      133.78      138.25      4.07 o 
   5  -6   1      327.44      319.26      8.47 o 
   6  -6   1       18.36       13.83      3.25 o 
   7  -6   1      171.11      168.86      7.12 o 
   8  -6   1       47.29       40.30      4.73 o 
  -6  -5   1      138.31      149.33      8.90 o 
  -5  -5   1      343.05      323.50     11.57 o 
  -4  -5   1       15.71       15.22      3.88 o 
  -3  -5   1     1050.30     1032.66     19.33 o 
  -2  -5   1      213.86      229.85      4.22 o 
  -1  -5   1      623.26      634.64      9.79 o 
   0  -5   1       12.29       11.21      1.16 o 
   1  -5   1     1794.12     1835.82     24.68 o 
   2  -5   1      655.69      622.87      9.34 o 
   3  -5   1       99.77      109.72      2.52 o 
   4  -5   1     2482.15     2449.94     34.23 o 
   5  -5   1      524.53      492.25     11.09 o 
   6  -5   1       98.35       98.06      4.49 o 
   7  -5   1      159.22      154.00      6.85 o 
   8  -5   1        0.61       -2.81      3.71 o 
  -6  -4   1       88.97       81.90      8.78 o 
  -5  -4   1       59.60       69.56      6.21 o 
  -4  -4   1      483.84      487.56     16.31 o 
  -3  -4   1      992.43      960.41     17.81 o 
  -2  -4   1      158.46      220.73      5.34 o 
  -1  -4   1     4496.59     4419.82     58.13 o 
   0  -4   1     1077.43     1055.79     14.63 o 
   1  -4   1      275.77      327.78      4.60 o 
   2  -4   1       92.98      125.51      2.18 o 
   3  -4   1        2.75        4.51      0.81 o 
   4  -4   1      547.02      572.92      8.46 o 
   5  -4   1      124.86      129.85      5.85 o 
   6  -4   1     1142.79     1092.68     19.31 o 
   7  -4   1      103.02      110.13      5.43 o 
   8  -4   1       52.93       47.58      4.96 o 
  -7  -3   1       23.64       22.52      5.73 o 
  -6  -3   1      730.13      705.75     31.28 o 
  -5  -3   1       86.51       85.63      5.69 o 
  -4  -3   1      215.50      204.38      7.27 o 
  -3  -3   1      253.76      242.20      5.50 o 
  -2  -3   1     1137.84     1183.18     20.42 o 
  -1  -3   1      577.02      593.32      7.88 o 
   0  -3   1     2407.56     2474.49     32.59 o 
   1  -3   1    30995.17    27091.38    355.93 o 
   2  -3   1      886.91      937.99     12.25 o 
   3  -3   1     1014.92     1058.40     13.21 o 
   4  -3   1     3792.07     3782.44     51.78 o 
   5  -3   1       12.38       11.62      2.16 o 
   6  -3   1      113.53      134.26      5.24 o 
   7  -3   1        1.41        0.05      4.04 o 
   8  -3   1      167.87      174.39      7.89 o 
  -7  -2   1       19.20       20.66      7.93 o 
  -6  -2   1       88.04       81.82      5.94 o 
  -5  -2   1      231.01      248.41      9.62 o 
  -4  -2   1     1604.95     1553.74     32.34 o 
  -3  -2   1      493.27      516.76     10.73 o 
  -2  -2   1     2726.12     2927.61     48.10 o 
  -1  -2   1     5045.50     5255.70     72.57 o 
   0  -2   1      649.92      708.23      8.91 o 
   1  -2   1      214.84      207.34      2.40 o 
   2  -2   1       68.99       81.19      1.75 o 
   3  -2   1      876.98      822.95     12.12 o 
   4  -2   1        7.76        4.48      1.42 o 
   5  -2   1      615.39      603.58     11.35 o 
   6  -2   1      665.98      659.34     14.62 o 
   7  -2   1        0.22       -1.83      3.40 o 
   8  -2   1       78.23       67.64      6.98 o 
  -7  -1   1      148.66      147.01      9.95 o 
  -6  -1   1      308.56      305.25     15.52 o 
  -5  -1   1      123.58      112.55      5.71 o 
  -4  -1   1      173.24      178.92      9.83 o 
  -3  -1   1      521.57      699.93     22.45 o 
  -2  -1   1     4012.37     4278.34    112.61 o 
  -1  -1   1      214.69      206.02      4.05 o 
   0  -1   1     2642.74     2770.66     33.13 o 
   1  -1   1      782.90      838.40     10.48 o 
   2  -1   1      132.54      137.53      5.17 o 
   3  -1   1     2049.63     2201.57     44.23 o 
   4  -1   1      426.40      442.09     10.34 o 
   5  -1   1      498.93      500.34     11.17 o 
   6  -1   1      104.68       98.78      9.02 o 
   7  -1   1      114.97      130.09      7.74 o 
  -8   0   1       64.58       69.67     13.65 o 
  -7   0   1      439.32      436.46     17.20 o 
  -6   0   1       20.05       27.68      4.65 o 
  -5   0   1     1132.80     1127.69     21.14 o 
  -4   0   1     2893.19     2805.95     42.68 o 
  -3   0   1        2.37        0.88      0.89 o 
  -2   0   1     1590.60     1620.60     27.17 o 
  -1   0   1      641.80      675.75     11.37 o 
   0   0   1     4611.94     4169.84     99.94 o 
   1   0   1      880.85      907.23      9.40 o 
   2   0   1     1786.06     1854.23     27.44 o 
   3   0   1     5335.75     5571.32     86.30 o 
   4   0   1       25.30       30.05      2.57 o 
   5   0   1      568.18      570.86     18.74 o 
   6   0   1      174.75      177.62     11.55 o 
   7   0   1       71.36       75.74      7.79 o 
  -8   1   1       12.63       10.78      5.19 o 
  -7   1   1      105.11       89.31      6.90 o 
  -6   1   1        6.56        4.16      2.64 o 
  -5   1   1      448.15      441.62      9.12 o 
  -4   1   1      168.49      173.34      5.70 o 
  -3   1   1     5634.11     5896.02    109.93 o 
  -2   1   1     2783.73     3098.61     71.08 o 
  -1   1   1     2759.97     3021.69     36.72 o 
   0   1   1      290.29      319.36      4.59 o 
   1   1   1     3198.71     3204.59     38.39 o 
   2   1   1      241.63      265.96      7.86 o 
   3   1   1      113.13      103.63      3.23 o 
   4   1   1     1412.42     1394.87     40.25 o 
   5   1   1      899.72      889.28     20.89 o 
   6   1   1        3.01       -0.14      3.69 o 
   7   1   1      226.29      215.60     12.39 o 
  -8   2   1      166.18      199.21      7.50 o 
  -7   2   1      321.62      325.46      8.74 o 
  -6   2   1       23.38       25.12      2.83 o 
  -5   2   1     1280.06     1320.52     30.17 o 
  -4   2   1      398.48      410.77      7.36 o 
  -3   2   1     2681.06     2769.83     45.89 o 
  -2   2   1      684.70      693.95     10.82 o 
  -1   2   1      277.93      272.31      4.57 o 
   0   2   1     8937.38     8136.23    175.62 o 
   1   2   1     2433.61     2546.26     33.69 o 
   2   2   1     2757.62     2746.20     33.41 o 
   3   2   1      889.27      902.69     21.34 o 
   4   2   1       29.57       17.87      3.26 o 
   5   2   1       36.28       46.69      4.78 o 
   6   2   1       64.33       62.30      6.02 o 
   7   2   1       77.44       63.14      8.40 o 
  -8   3   1       60.00       52.49      4.82 o 
  -7   3   1        1.74        3.38      2.95 o 
  -6   3   1      620.20      628.80     12.36 o 
  -5   3   1      434.74      443.45      7.36 o 
  -4   3   1      114.20      114.74      3.25 o 
  -3   3   1     1180.95     1122.26     14.68 o 
  -2   3   1        3.41        3.65      0.68 o 
  -1   3   1     2270.28     2481.65     29.82 o 
   0   3   1      719.79      712.69     10.13 o 
   1   3   1     2191.54     2263.17     30.37 o 
   2   3   1     3165.55     3208.88     41.73 o 
   3   3   1       95.87       99.30      5.05 o 
   4   3   1      524.36      529.33     14.00 o 
   5   3   1      527.45      533.98     26.54 o 
   6   3   1       37.77       44.49      5.71 o 
  -8   4   1      269.00      266.60      8.28 o 
  -7   4   1      112.72      104.35      5.23 o 
  -6   4   1       43.00       44.18      3.18 o 
  -5   4   1      280.71      261.96      5.22 o 
  -4   4   1      815.04      876.50     12.11 o 
  -3   4   1      640.09      664.21     10.08 o 
  -2   4   1      292.96      306.94      6.32 o 
  -1   4   1     3594.23     3557.76     50.52 o 
   0   4   1     1220.36     1156.61     14.77 o 
   1   4   1      313.16      288.86      5.68 o 
   2   4   1      959.98      846.06     18.07 o 
   3   4   1      247.73      280.27     13.09 o 
   4   4   1      423.12      418.78     12.42 o 
   5   4   1        6.15        8.13      4.47 o 
   6   4   1      236.86      258.85     11.32 o 
  -8   5   1       72.98       70.30      4.80 o 
  -7   5   1        3.49        5.09      2.81 o 
  -6   5   1     1136.40     1155.26     25.50 o 
  -5   5   1      822.06      868.61     12.48 o 
  -4   5   1      406.16      400.48      6.97 o 
  -3   5   1      882.15      879.39     13.29 o 
  -2   5   1      148.48      142.81      3.34 o 
  -1   5   1      972.87      982.91     12.64 o 
   0   5   1       36.91       35.55      1.69 o 
   1   5   1     2560.58     2520.41     34.24 o 
   2   5   1      642.98      643.72     11.20 o 
   3   5   1      158.80      144.60      7.31 o 
   4   5   1      737.88      711.38     18.39 o 
   5   5   1        0.17        1.43      4.49 o 
   6   5   1       49.42       43.65      6.70 o 
  -8   6   1        1.61        0.78      3.57 o 
  -7   6   1       70.06       75.67      4.46 o 
  -6   6   1       48.37       52.78      3.87 o 
  -5   6   1      480.41      485.87     10.27 o 
  -4   6   1     1933.31     1922.06     25.43 o 
  -3   6   1      151.71      141.21      3.50 o 
  -2   6   1      781.49      787.52     14.28 o 
  -1   6   1     3338.38     3214.78     42.92 o 
   0   6   1      168.49      156.30      3.82 o 
   1   6   1      341.18      338.81      6.52 o 
   2   6   1        0.94       -0.37      1.78 o 
   3   6   1       53.04       56.56      4.21 o 
   4   6   1       79.86       99.30     15.16 o 
   5   6   1      160.93      175.52      9.47 o 
  -8   7   1      229.54      233.81      8.02 o 
  -7   7   1       24.66       22.25      3.99 o 
  -6   7   1      511.10      510.40     12.21 o 
  -5   7   1        6.44        4.88      2.68 o 
  -4   7   1       84.68       90.55      4.38 o 
  -3   7   1        2.81        0.45      2.01 o 
  -2   7   1      535.63      512.82     10.38 o 
  -1   7   1       19.22       19.50      1.71 o 
   0   7   1     1151.90     1114.48     16.54 o 
   1   7   1     1913.78     1883.50     24.53 o 
   2   7   1      143.40      144.01      7.01 o 
   3   7   1      431.78      415.19      8.74 o 
   4   7   1      134.42      121.46      7.96 o 
   5   7   1       49.04       57.29      8.54 o 
  -8   8   1       14.00       21.68      4.64 o 
  -7   8   1      526.02      533.31     15.88 o 
  -6   8   1       89.55       82.41      4.81 o 
  -5   8   1      269.01      275.27     11.86 o 
  -4   8   1     1186.62     1148.87     31.74 o 
  -3   8   1      129.38      123.08      5.52 o 
  -2   8   1      634.38      611.70     12.47 o 
  -1   8   1       26.96       25.87      2.24 o 
   0   8   1      493.01      489.17      8.86 o 
   1   8   1      124.39      132.90      4.17 o 
   2   8   1       68.02       64.99      4.08 o 
   3   8   1      500.12      517.42     13.07 o 
   4   8   1        2.95        1.84      8.55 o 
  -8   9   1        0.30       -1.59      4.08 o 
  -7   9   1       14.90       14.83      3.93 o 
  -6   9   1        2.73       -3.34      3.75 o 
  -5   9   1       38.32       42.75     12.08 o 
  -4   9   1      117.70      113.82      5.82 o 
  -3   9   1      181.67      170.72      6.96 o 
  -2   9   1     1408.75     1403.84     21.81 o 
  -1   9   1        4.96        8.27      2.29 o 
   0   9   1      175.59      167.29      5.34 o 
   1   9   1       55.37       65.88      4.29 o 
   2   9   1        4.60        4.15      2.79 o 
   3   9   1       82.02       84.45      7.07 o 
   4   9   1       48.96       33.84     11.37 o 
  -7  10   1      153.52      148.31     10.24 o 
  -6  10   1        4.21        3.35      5.10 o 
  -5  10   1      240.13      251.43     25.31 o 
  -4  10   1      268.23      253.14     29.71 o 
  -3  10   1      147.63      142.66      7.06 o 
  -2  10   1       48.76       45.61      2.53 o 
  -1  10   1       43.47       49.82      3.30 o 
   0  10   1      286.96      297.82      8.11 o 
   1  10   1      101.58      102.95      5.21 o 
   2  10   1      225.77      237.78      7.89 o 
   3  10   1      114.55      123.55      7.79 o 
  -7  11   1       12.05       11.99     10.81 o 
  -6  11   1       52.08       50.67      7.63 o 
  -5  11   1      231.36      228.31     13.22 o 
  -4  11   1       37.39       29.78      6.73 o 
  -3  11   1      513.72      528.92     23.60 o 
  -2  11   1       35.33       37.25      2.60 o 
  -1  11   1       66.64       71.01      4.71 o 
   0  11   1      267.12      281.80      8.32 o 
   1  11   1       26.93       24.43      4.12 o 
   2  11   1      118.61      122.80      6.91 o 
  -6  12   1        3.10        3.52      6.60 o 
  -5  12   1       45.24       48.86      9.95 o 
  -4  12   1        8.75        8.60      6.51 o 
  -3  12   1      215.67      219.22     12.62 o 
  -2  12   1        8.25        8.15      3.98 o 
  -1  12   1      222.07      232.74      8.48 o 
   0  12   1      148.56      165.85      7.74 o 
   1  12   1        4.97       -1.73      4.34 o 
  -6  13   1       79.23       99.30     27.44 o 
  -5  13   1       89.12       93.72     10.25 o 
  -4  13   1        4.01        7.19      7.43 o 
  -3  13   1       39.97       44.22      8.44 o 
  -2  13   1       16.74       12.34      4.76 o 
  -1  13   1        9.16        6.27      3.70 o 
   0  13   1      115.10      110.44      7.03 o 
  -4  14   1      214.74      220.98     14.86 o 
  -3  14   1       13.00       10.27      8.10 o 
  -2  14   1       27.33       24.54      7.05 o 
   0 -14   2        2.02        8.20      4.27 o 
   1 -14   2        6.04        8.95      4.53 o 
   2 -14   2      141.09      134.08      9.77 o 
   3 -14   2        1.17       -6.83      6.83 o 
   4 -14   2      157.39      150.13     15.50 o 
   5 -14   2      104.56      132.27     17.91 o 
  -1 -13   2      170.66      176.48      7.39 o 
   0 -13   2      382.05      383.46     10.36 o 
   1 -13   2       66.75       67.48      4.82 o 
   2 -13   2       41.27       44.22      4.73 o 
   3 -13   2        0.26       -1.72      6.22 o 
   4 -13   2        4.30       17.25      6.93 o 
   5 -13   2      105.99       82.97      9.24 o 
   6 -13   2       29.92        9.38      7.84 o 
  -2 -12   2        4.06        4.76      4.27 o 
  -1 -12   2       37.42       44.30      4.61 o 
   0 -12   2       32.44       35.28      4.04 o 
   1 -12   2      534.17      536.54     14.29 o 
   2 -12   2      498.55      487.83     12.27 o 
   3 -12   2       27.40       30.28      6.73 o 
   4 -12   2      527.12      478.01     18.58 o 
   5 -12   2      170.69      166.53     11.35 o 
   6 -12   2        4.23        3.87      6.42 o 
  -3 -11   2      204.59      223.99     12.09 o 
  -2 -11   2        0.93       -3.16      3.16 o 
  -1 -11   2      186.99      197.08      6.88 o 
   0 -11   2       42.36       42.43      4.60 o 
   1 -11   2      130.65      127.33      6.39 o 
   2 -11   2        3.60        3.55      2.17 o 
   3 -11   2      109.62      112.31     12.80 o 
   4 -11   2      334.50      316.08     28.01 o 
   5 -11   2       14.01       17.49      6.33 o 
   6 -11   2      211.23      223.28     17.20 o 
   7 -11   2       19.04       15.41      7.47 o 
  -4 -10   2       27.55       35.31      8.01 o 
  -3 -10   2       17.07       14.27      4.43 o 
  -2 -10   2      213.24      226.42      6.60 o 
  -1 -10   2      426.74      410.72      9.86 o 
   0 -10   2       99.21       98.71      5.09 o 
   1 -10   2      525.02      530.56     10.17 o 
   2 -10   2      128.52      124.10      4.04 o 
   3 -10   2       17.36       27.58      5.42 o 
   4 -10   2       37.12       36.43      5.73 o 
   5 -10   2       84.04       81.33      7.44 o 
   6 -10   2      282.09      271.77      9.31 o 
   7 -10   2        6.06        4.36      5.02 o 
  -4  -9   2      308.95      326.21     16.64 o 
  -3  -9   2       62.49       64.19      4.35 o 
  -2  -9   2       30.15       30.91      3.01 o 
  -1  -9   2      168.21      158.79      5.25 o 
   0  -9   2      660.22      651.18     10.93 o 
   1  -9   2      889.30      867.16     21.76 o 
   2  -9   2       14.09       15.14      1.91 o 
   3  -9   2     3106.17     3073.97     59.19 o 
   4  -9   2      606.72      611.94     19.60 o 
   5  -9   2        6.48        4.89      3.60 o 
   6  -9   2      310.48      305.18     14.29 o 
   7  -9   2        0.20        0.93      4.26 o 
  -5  -8   2       38.72       41.90     18.77 o 
  -4  -8   2      113.42      108.62     12.67 o 
  -3  -8   2       20.27       22.43      3.73 o 
  -2  -8   2     1008.94     1004.42     15.20 o 
  -1  -8   2      377.82      360.95      7.55 o 
   0  -8   2      600.92      608.10     10.03 o 
   1  -8   2      169.10      150.50      3.91 o 
   2  -8   2        9.29       10.90      2.14 o 
   3  -8   2      144.93      142.53      4.68 o 
   4  -8   2        0.22       -2.93      2.93 o 
   5  -8   2      698.50      675.49     17.27 o 
   6  -8   2       83.95       85.20      5.54 o 
   7  -8   2       78.18       73.32      5.75 o 
   8  -8   2      113.87      129.66     14.79 o 
  -5  -7   2       10.35       11.33      5.28 o 
  -4  -7   2      133.95      143.92      7.97 o 
  -3  -7   2        7.28        5.34      2.90 o 
  -2  -7   2      379.98      368.03      7.58 o 
  -1  -7   2        3.59        5.25      1.89 o 
   0  -7   2     2362.16     2292.68     31.34 o 
   1  -7   2      245.30      231.66      4.84 o 
   2  -7   2        8.15       12.01      1.08 o 
   3  -7   2      866.86      814.07     12.42 o 
   4  -7   2      316.54      305.44      9.40 o 
   5  -7   2      283.07      266.96      8.05 o 
   6  -7   2        0.59        1.79      3.20 o 
   7  -7   2      170.26      170.52      6.71 o 
   8  -7   2       10.30       14.14      4.30 o 
  -6  -6   2       17.51       13.89      5.43 o 
  -5  -6   2      687.28      682.80     20.02 o 
  -4  -6   2      390.21      371.27     11.76 o 
  -3  -6   2      222.36      212.01      6.64 o 
  -2  -6   2      835.54      806.31     13.34 o 
  -1  -6   2        5.49        5.10      1.23 o 
   0  -6   2       75.06       82.85      2.61 o 
   1  -6   2      675.79      749.33     11.04 o 
   2  -6   2     5618.89     5886.39     66.48 o 
   3  -6   2      261.30      289.21      4.67 o 
   4  -6   2     1352.89     1341.26     27.87 o 
   5  -6   2     2696.97     2570.81     51.69 o 
   6  -6   2       13.89       15.63      3.20 o 
   7  -6   2       36.44       37.33      4.09 o 
   8  -6   2       57.50       60.61      5.24 o 
  -6  -5   2        2.30        1.55      4.77 o 
  -5  -5   2      130.88      106.58      6.70 o 
  -4  -5   2       62.09       55.63      4.62 o 
  -3  -5   2     1451.77     1418.90     25.25 o 
  -2  -5   2      281.09      260.03      4.44 o 
  -1  -5   2     2101.68     2095.08     26.08 o 
   0  -5   2     2959.63     2856.13     38.00 o 
   1  -5   2     4950.44     5341.82     69.69 o 
   2  -5   2      440.31      401.64      6.20 o 
   3  -5   2      211.70      209.56      4.33 o 
   4  -5   2      372.97      355.32      8.44 o 
   5  -5   2       18.39       15.37      2.80 o 
   6  -5   2      327.17      310.09      8.12 o 
   7  -5   2      365.79      387.57     10.07 o 
   8  -5   2       27.53       25.36      4.73 o 
  -7  -4   2       63.94       64.73      7.22 o 
  -6  -4   2      169.49      171.61      8.82 o 
  -5  -4   2      620.36      664.54     17.32 o 
  -4  -4   2      145.25      134.35      6.32 o 
  -3  -4   2      501.19      529.33     10.85 o 
  -2  -4   2      878.44      965.32     22.98 o 
  -1  -4   2     1210.62     1232.31     17.07 o 
   0  -4   2     1197.82     1300.74     17.77 o 
   1  -4   2        5.50        7.96      0.67 o 
   2  -4   2     3572.49     3633.23     52.84 o 
   3  -4   2      112.90       93.40      2.57 o 
   4  -4   2      645.43      668.43     10.38 o 
   5  -4   2      214.95      211.67      5.95 o 
   6  -4   2       46.16       45.64      3.75 o 
   7  -4   2       75.69       79.75      5.14 o 
   8  -4   2       38.19       33.37      5.08 o 
  -7  -3   2        1.70        1.35      4.80 o 
  -6  -3   2      197.34      206.49     10.89 o 
  -5  -3   2        8.42        9.66      3.47 o 
  -4  -3   2     1236.09     1164.96     30.30 o 
  -3  -3   2     1726.17     1694.79     36.06 o 
  -2  -3   2        1.69        1.81      1.04 o 
  -1  -3   2     2023.97     1958.37     28.20 o 
   0  -3   2      360.01      340.13      5.16 o 
   1  -3   2     7401.31     7668.61    141.99 o 
   2  -3   2      483.49      467.13      7.17 o 
   3  -3   2      598.24      634.89     13.21 o 
   4  -3   2     2163.37     2128.09     32.51 o 
   5  -3   2       37.46       38.34      4.88 o 
   6  -3   2      108.69      110.96      5.52 o 
   7  -3   2      260.74      277.44      9.32 o 
   8  -3   2       30.30       29.00     11.37 o 
  -7  -2   2       25.09       31.22      5.40 o 
  -6  -2   2      373.92      353.13     11.35 o 
  -5  -2   2      337.05      343.17     10.34 o 
  -4  -2   2      123.43      114.42      5.17 o 
  -3  -2   2      282.07      276.92      6.56 o 
  -2  -2   2     1662.80     1829.82     31.29 o 
  -1  -2   2      840.31      872.65     12.57 o 
   0  -2   2     1926.21     2110.94     24.24 o 
   1  -2   2     3579.59     3870.53     39.04 o 
   2  -2   2      767.83      780.12     10.11 o 
   3  -2   2      180.86      200.92      3.61 o 
   4  -2   2      392.63      369.40      7.47 o 
   5  -2   2      227.28      229.36      6.09 o 
   6  -2   2      616.50      614.74     14.23 o 
   7  -2   2       15.08       14.29      4.72 o 
  -7  -1   2      160.34      164.74      8.29 o 
  -6  -1   2      553.25      577.81     15.30 o 
  -5  -1   2       30.76       20.17      3.07 o 
  -4  -1   2     2665.82     2746.41     47.07 o 
  -3  -1   2     1640.00     1767.97     27.10 o 
  -2  -1   2     1615.69     1746.54     27.45 o 
  -1  -1   2     4069.80     4247.18     79.01 o 
   0  -1   2      112.34      122.63      2.10 o 
   1  -1   2     6456.33     6445.99     93.41 o 
   2  -1   2      495.55      533.59      7.92 o 
   3  -1   2     2036.04     2071.47     41.92 o 
   4  -1   2     1257.18     1233.08     25.87 o 
   5  -1   2       20.11       16.51      2.82 o 
   6  -1   2      328.28      326.43     17.63 o 
   7  -1   2        0.00       -3.58      4.99 o 
  -8   0   2       61.11       63.60      9.38 o 
  -7   0   2       20.13       18.60      4.87 o 
  -6   0   2       24.28       30.08      3.30 o 
  -5   0   2      831.92      822.81     23.56 o 
  -4   0   2      378.73      376.48      7.15 o 
  -3   0   2      308.04      298.54      7.49 o 
  -2   0   2     3257.19     3308.06     61.89 o 
  -1   0   2     2713.77     3046.19     45.87 o 
   0   0   2     1637.05     1744.11     19.81 o 
   1   0   2     3608.79     3761.85     45.49 o 
   2   0   2      279.86      304.79      5.54 o 
   3   0   2      691.73      686.19     10.68 o 
   4   0   2       36.07       34.20      4.51 o 
   5   0   2      259.25      266.95      9.05 o 
   6   0   2      350.91      342.82     14.37 o 
   7   0   2       89.75       96.55     11.09 o 
  -8   1   2        9.68        2.24      4.06 o 
  -7   1   2      563.51      558.89     17.85 o 
  -6   1   2      405.79      410.94     15.98 o 
  -5   1   2       10.52       10.40      1.67 o 
  -4   1   2      146.44      130.84      7.25 o 
  -3   1   2      109.29      150.34     10.24 o 
  -2   1   2       22.18       26.73      2.50 o 
  -1   1   2      335.41      347.79      5.11 o 
   0   1   2    15108.55    13610.07    224.49 o 
   1   1   2     1269.94     1196.48     16.35 o 
   2   1   2      367.98      341.60      8.35 o 
   3   1   2     2392.89     2303.86     38.47 o 
   4   1   2       10.04        2.33      5.44 o 
   5   1   2      230.97      223.92      8.58 o 
   6   1   2       65.42       65.98     11.52 o 
   7   1   2      108.37      106.87      9.68 o 
  -8   2   2       46.08       51.58      4.49 o 
  -7   2   2      269.49      259.25      7.39 o 
  -6   2   2        5.46        0.72      1.93 o 
  -5   2   2     1702.83     1716.28     27.12 o 
  -4   2   2     2330.15     2487.19     48.79 o 
  -3   2   2       54.23       89.65      2.71 o 
  -2   2   2     4476.11     4580.26     74.84 o 
  -1   2   2        8.66       11.46      0.90 o 
   0   2   2     1097.33     1125.16     15.35 o 
   1   2   2      518.10      537.44      8.13 o 
   2   2   2     1848.64     1911.62     40.66 o 
   3   2   2      888.01      930.44     17.21 o 
   4   2   2       86.40       93.10      5.19 o 
   5   2   2     1251.31     1228.40     28.49 o 
   6   2   2       30.91       19.94      5.64 o 
   7   2   2       32.66       34.97     11.37 o 
  -8   3   2       13.35       16.39      3.78 o 
  -7   3   2       52.25       50.78      3.66 o 
  -6   3   2       31.03       36.91      2.59 o 
  -5   3   2       41.93       36.15      2.43 o 
  -4   3   2       20.29       22.53      1.78 o 
  -3   3   2     2762.89     2907.28     42.90 o 
  -2   3   2     1152.01     1214.29     17.01 o 
  -1   3   2     1673.62     1652.77     21.46 o 
   0   3   2     5448.15     5155.38     67.28 o 
   1   3   2      250.60      241.51      6.10 o 
   2   3   2      145.33      132.88      3.06 o 
   3   3   2      325.17      286.14      8.37 o 
   4   3   2       26.35       28.95      4.06 o 
   5   3   2      231.14      216.45     15.73 o 
   6   3   2      102.83      103.07      8.95 o 
  -8   4   2      251.89      257.83      8.75 o 
  -7   4   2      231.25      221.63      6.55 o 
  -6   4   2      112.30      107.79      3.82 o 
  -5   4   2     1706.65     1744.85     24.55 o 
  -4   4   2      245.71      241.25      4.67 o 
  -3   4   2      369.26      385.30      5.85 o 
  -2   4   2      981.70     1026.56     18.25 o 
  -1   4   2      147.39      147.65      4.09 o 
   0   4   2       18.56       21.11      1.41 o 
   1   4   2       67.76       53.88      2.23 o 
   2   4   2     1663.62     1626.28     22.92 o 
   3   4   2      172.78      157.64      5.83 o 
   4   4   2      738.55      693.92     17.89 o 
   5   4   2      203.25      214.68      9.58 o 
   6   4   2       78.73       83.73      7.49 o 
  -8   5   2       62.47       69.31      5.92 o 
  -7   5   2        3.59       -0.40      2.69 o 
  -6   5   2      364.27      376.18      9.23 o 
  -5   5   2      107.66      116.95      3.84 o 
  -4   5   2      801.07      854.59     15.09 o 
  -3   5   2     2947.61     2872.59     48.65 o 
  -2   5   2        0.54        4.17      1.08 o 
  -1   5   2     2388.95     2412.68     29.58 o 
   0   5   2      750.10      709.05     10.63 o 
   1   5   2      176.85      196.62      4.52 o 
   2   5   2     1192.09     1167.71     24.95 o 
   3   5   2        8.37        8.58      1.94 o 
   4   5   2      423.66      430.14     13.46 o 
   5   5   2        0.63       -0.72      4.66 o 
  -8   6   2      193.36      203.41      7.11 o 
  -7   6   2        1.56        2.26      3.16 o 
  -6   6   2      168.39      172.36      6.51 o 
  -5   6   2      216.92      208.72      5.46 o 
  -4   6   2        4.24        4.27      1.85 o 
  -3   6   2      307.49      303.90      7.22 o 
  -2   6   2      121.10      103.35      3.59 o 
  -1   6   2     1896.48     1942.94     26.65 o 
   0   6   2        8.45       10.25      1.48 o 
   1   6   2      854.49      797.96     12.63 o 
   2   6   2      769.72      742.72     16.21 o 
   3   6   2        2.15        3.96      2.19 o 
   4   6   2      271.28      268.56     11.00 o 
   5   6   2        0.19       -2.52      4.97 o 
  -8   7   2       14.78       10.04      3.64 o 
  -7   7   2       45.32       55.02      4.49 o 
  -6   7   2      329.38      310.20     13.33 o 
  -5   7   2        2.93        3.07      2.29 o 
  -4   7   2      960.00      934.69     24.25 o 
  -3   7   2      917.73      889.33     19.66 o 
  -2   7   2       76.49       81.79      3.62 o 
  -1   7   2      223.20      193.54      4.83 o 
   0   7   2       22.81       22.15      2.10 o 
   1   7   2      394.84      406.71      8.49 o 
   2   7   2      261.58      258.97      7.78 o 
   3   7   2      513.05      508.05     10.36 o 
   4   7   2      257.40      273.51     11.49 o 
  -8   8   2        1.16        4.63      4.01 o 
  -7   8   2       12.54       13.60      3.38 o 
  -6   8   2      124.19      125.72      7.85 o 
  -5   8   2       71.77       75.63      6.40 o 
  -4   8   2      911.92      851.80     20.93 o 
  -3   8   2       30.48       36.52      3.68 o 
  -2   8   2     1084.11     1040.73     19.34 o 
  -1   8   2      365.73      349.32      7.36 o 
   0   8   2        3.40        4.32      2.21 o 
   1   8   2      790.67      765.23     15.78 o 
   2   8   2      104.91      103.02      4.94 o 
   3   8   2      100.37       97.33      4.57 o 
   4   8   2        1.02        1.99      9.38 o 
  -8   9   2        2.63        3.68      4.72 o 
  -7   9   2       99.39      114.26     10.13 o 
  -6   9   2      132.26      118.74      8.58 o 
  -5   9   2        3.47        2.63      4.49 o 
  -4   9   2      194.45      185.66      7.69 o 
  -3   9   2       37.09       40.54      5.60 o 
  -2   9   2      435.70      446.72     13.01 o 
  -1   9   2        6.47        9.06      2.33 o 
   0   9   2      576.55      546.71     11.82 o 
   1   9   2      630.81      626.99     13.54 o 
   2   9   2        8.97        9.47      3.15 o 
   3   9   2      330.87      322.78     12.10 o 
  -7  10   2       97.51      106.25     21.75 o 
  -6  10   2        0.45        5.69      5.71 o 
  -5  10   2      198.25      184.58     10.76 o 
  -4  10   2       68.26       79.71      5.69 o 
  -3  10   2        3.75        5.38      3.67 o 
  -2  10   2      195.87      198.58     10.51 o 
  -1  10   2      128.89      134.44      5.00 o 
   0  10   2      122.13      110.31      5.22 o 
   1  10   2       45.17       40.86      4.17 o 
   2  10   2       90.64       93.49      5.57 o 
   3  10   2       37.37       39.27      6.44 o 
  -7  11   2       84.11       89.48      9.35 o 
  -6  11   2        0.21       -1.50      5.82 o 
  -5  11   2       61.84       68.85      8.24 o 
  -4  11   2        0.57       -0.83      5.50 o 
  -3  11   2       81.03       86.43      6.40 o 
  -2  11   2       23.20       23.10      3.82 o 
  -1  11   2       66.10       65.92      4.42 o 
   0  11   2      593.82      580.93     16.79 o 
   1  11   2       35.92       46.21      7.67 o 
   2  11   2       63.54       64.71      7.08 o 
  -6  12   2       10.31        5.52      6.97 o 
  -5  12   2      387.74      381.04     17.03 o 
  -4  12   2       79.51       62.87      8.54 o 
  -3  12   2      122.06      110.43     12.76 o 
  -2  12   2      137.80      144.74      6.98 o 
  -1  12   2       10.78       11.44      3.46 o 
   0  12   2        7.89        7.75      3.87 o 
   1  12   2       39.89       39.95      6.20 o 
  -5  13   2       14.87        4.35      6.93 o 
  -4  13   2       50.38       50.80      9.13 o 
  -3  13   2      146.70      157.46     12.33 o 
  -2  13   2       10.08       14.84      5.06 o 
  -1  13   2      117.31      120.39      5.93 o 
  -3  14   2        1.39        9.10     10.24 o 
   2 -15   3       91.06      108.81      9.15 o 
   3 -15   3       65.97       76.27     13.79 o 
   0 -14   3      175.97      187.50     11.54 o 
   1 -14   3       45.44       49.25      8.86 o 
   2 -14   3       18.18       12.64      3.92 o 
   3 -14   3       11.38        8.95      5.89 o 
   4 -14   3        7.81        8.98      6.92 o 
   5 -14   3       74.64       49.77      9.45 o 
  -1 -13   3       51.01       49.91      4.99 o 
   0 -13   3       67.70       77.19      5.16 o 
   1 -13   3        8.93        0.17      3.44 o 
   2 -13   3      214.57      210.44      7.36 o 
   3 -13   3      162.00      157.08      8.26 o 
   4 -13   3       45.88       39.43      7.41 o 
   5 -13   3       11.45        9.38      7.44 o 
   6 -13   3        0.02       -2.83      6.80 o 
  -2 -12   3      102.74      100.72      6.42 o 
  -1 -12   3        1.19       -2.58      3.17 o 
   0 -12   3       35.85       37.54      4.01 o 
   1 -12   3       29.79       29.09      4.25 o 
   2 -12   3       53.86       46.81      4.31 o 
   3 -12   3       22.83       26.95      4.72 o 
   4 -12   3     1605.02     1492.94     78.34 o 
   5 -12   3      197.47      203.94     12.35 o 
   6 -12   3       13.55        8.79      8.10 o 
  -3 -11   3       72.05       73.48     12.23 o 
  -2 -11   3        7.48        7.52      3.47 o 
  -1 -11   3      428.72      453.26     10.67 o 
   0 -11   3      246.92      252.73      7.51 o 
   1 -11   3       52.02       52.31      3.41 o 
   2 -11   3      278.85      281.86      7.43 o 
   3 -11   3      178.64      173.88      7.69 o 
   4 -11   3       26.77       24.14      6.13 o 
   5 -11   3       33.09       36.57      6.64 o 
   6 -11   3      122.50      120.72      7.93 o 
   7 -11   3        3.80        8.33      6.28 o 
  -4 -10   3        9.84        5.14      6.72 o 
  -3 -10   3      158.66      176.89      7.56 o 
  -2 -10   3       33.89       38.60      3.41 o 
  -1 -10   3      104.52      113.12      7.85 o 
   0 -10   3       78.68       76.27      4.03 o 
   1 -10   3      685.17      668.83     12.07 o 
   2 -10   3      352.06      364.16      7.52 o 
   3 -10   3        1.43        2.71      2.98 o 
   4 -10   3      365.44      343.20     14.17 o 
   5 -10   3      153.94      151.79      7.22 o 
   6 -10   3       14.90       15.56      4.90 o 
   7 -10   3       16.03       24.43      6.09 o 
  -4  -9   3      267.98      270.30     11.69 o 
  -3  -9   3      156.80      169.44      6.11 o 
  -2  -9   3      232.08      227.28      6.18 o 
  -1  -9   3      761.93      710.13     12.72 o 
   0  -9   3      102.91      105.97      3.67 o 
   1  -9   3       46.37       51.82      3.08 o 
   2  -9   3        2.29        4.48      1.70 o 
   3  -9   3     1315.45     1396.36     29.03 o 
   4  -9   3       36.51       34.14      3.76 o 
   5  -9   3      190.59      193.92      8.47 o 
   6  -9   3      731.39      712.95     19.12 o 
   7  -9   3       24.87       29.71      5.09 o 
  -5  -8   3       73.40       98.68     12.80 o 
  -4  -8   3      106.24       97.48      6.92 o 
  -3  -8   3        8.14        5.61      3.69 o 
  -2  -8   3      285.32      271.33      8.15 o 
  -1  -8   3       37.16       38.59      2.63 o 
   0  -8   3      788.44      772.94     12.09 o 
   1  -8   3     1227.21     1178.24     17.10 o 
   2  -8   3      722.40      762.02     12.42 o 
   3  -8   3      718.99      694.50     13.93 o 
   4  -8   3      356.24      352.38     10.72 o 
   5  -8   3       14.63       11.03      3.58 o 
   6  -8   3       20.66       21.34      4.14 o 
   7  -8   3       26.50       23.47      4.20 o 
  -6  -7   3       53.47       55.73     12.80 o 
  -5  -7   3      173.70      174.82     13.19 o 
  -4  -7   3      806.77      801.36     34.41 o 
  -3  -7   3      205.99      214.03      8.36 o 
  -2  -7   3      672.48      669.84     10.51 o 
  -1  -7   3     1511.93     1566.25     22.22 o 
   0  -7   3       37.33       36.07      1.97 o 
   1  -7   3      882.26      888.52     13.10 o 
   2  -7   3       20.11       21.85      1.24 o 
   3  -7   3      883.93      900.05     16.88 o 
   4  -7   3       15.25       12.09      3.17 o 
   5  -7   3      331.11      326.98      9.22 o 
   6  -7   3      261.85      258.39      8.64 o 
   7  -7   3        5.11        5.18      3.54 o 
  -6  -6   3       16.98       26.42      6.76 o 
  -5  -6   3       71.03       72.96      8.55 o 
  -4  -6   3        4.76        3.36      4.70 o 
  -3  -6   3      908.25      861.02     20.23 o 
  -2  -6   3      827.74      791.69     12.99 o 
  -1  -6   3       30.14       28.73      1.75 o 
   0  -6   3     2658.85     2603.61     34.97 o 
   1  -6   3     1501.10     1527.91     21.05 o 
   2  -6   3     1482.73     1530.01     17.76 o 
   3  -6   3      307.29      284.12      6.71 o 
   4  -6   3       25.56       25.58      2.85 o 
   5  -6   3      447.16      424.42     10.58 o 
   6  -6   3       20.17       15.60      3.36 o 
   7  -6   3       55.96       65.41      4.93 o 
  -6  -5   3       38.82       32.27      5.69 o 
  -5  -5   3      438.02      401.58     12.65 o 
  -4  -5   3      404.08      414.14     12.02 o 
  -3  -5   3        6.33        5.99      3.08 o 
  -2  -5   3      291.17      290.97      7.72 o 
  -1  -5   3      384.05      409.29      6.71 o 
   0  -5   3     1198.48     1284.03     17.84 o 
   1  -5   3      157.10      176.58      3.23 o 
   2  -5   3     2736.26     2829.15     36.92 o 
   3  -5   3      814.94      828.02     14.73 o 
   4  -5   3       27.65       29.75      2.82 o 
   5  -5   3      399.50      387.52      8.83 o 
   6  -5   3        0.99        2.39      2.85 o 
   7  -5   3      173.60      167.06      8.94 o 
  -7  -4   3       63.85       81.23      7.22 o 
  -6  -4   3       48.24       49.45      5.73 o 
  -5  -4   3      420.01      421.10     12.66 o 
  -4  -4   3      171.12      150.82      9.74 o 
  -3  -4   3     1702.35     1705.87     29.23 o 
  -2  -4   3     2516.52     2542.74     41.89 o 
  -1  -4   3      395.12      388.98      5.63 o 
   0  -4   3     1901.17     1769.97     23.80 o 
   1  -4   3      357.52      404.33      5.32 o 
   2  -4   3     1566.30     1605.04     18.67 o 
   3  -4   3      169.25      173.46      3.99 o 
   4  -4   3     1109.03     1113.35     18.66 o 
   5  -4   3     1561.07     1548.78     25.58 o 
   6  -4   3        2.24       -0.34      2.81 o 
   7  -4   3      334.24      318.96      9.46 o 
  -7  -3   3      120.95      123.04      7.81 o 
  -6  -3   3       15.06       24.82      4.63 o 
  -5  -3   3      141.24      148.69      6.65 o 
  -4  -3   3      198.28      211.01      7.19 o 
  -3  -3   3      471.76      457.30     12.36 o 
  -2  -3   3       26.41       34.84      2.83 o 
  -1  -3   3     3847.62     3769.81     44.39 o 
   0  -3   3     1166.45     1214.50     15.43 o 
   1  -3   3       49.23       48.50      1.08 o 
   2  -3   3     1654.60     1638.28     20.08 o 
   3  -3   3      171.60      166.44      2.93 o 
   4  -3   3      319.05      329.07      6.90 o 
   5  -3   3       15.12       11.08      2.93 o 
   6  -3   3      107.37      110.16      5.76 o 
   7  -3   3      173.39      181.20      8.08 o 
  -7  -2   3       14.37       16.53      6.04 o 
  -6  -2   3      700.29      640.47     16.79 o 
  -5  -2   3      653.57      641.57     15.84 o 
  -4  -2   3        4.99        2.21      1.88 o 
  -3  -2   3     1255.69     1244.99     25.08 o 
  -2  -2   3       17.65       12.89      2.12 o 
  -1  -2   3       17.55       22.70      0.86 o 
   0  -2   3      566.15      605.12      7.44 o 
   1  -2   3     2618.89     2713.50     29.10 o 
   2  -2   3      798.37      767.99      8.26 o 
   3  -2   3      153.31      139.43      3.07 o 
   4  -2   3     2284.65     2207.45     33.91 o 
   5  -2   3        4.32        5.02      2.89 o 
   6  -2   3      241.91      230.88     12.60 o 
   7  -2   3      117.27      124.72     16.59 o 
  -8  -1   3      142.67      181.70     17.63 o 
  -7  -1   3        0.19       -1.88      4.05 o 
  -6  -1   3      273.33      272.45     10.51 o 
  -5  -1   3       11.82       11.80      2.72 o 
  -4  -1   3     1808.99     1807.36     28.17 o 
  -3  -1   3     2611.18     2832.49     45.08 o 
  -2  -1   3       74.22       54.03      1.75 o 
  -1  -1   3     8086.68     7973.22    157.71 o 
   0  -1   3      369.84      381.27      4.86 o 
   1  -1   3     1010.76     1046.83     11.65 o 
   2  -1   3      449.19      403.41      5.56 o 
   3  -1   3      307.96      344.53      6.61 o 
   4  -1   3      642.22      666.04     13.52 o 
   5  -1   3       28.78       28.44      4.43 o 
   6  -1   3      504.33      502.83     14.95 o 
   7  -1   3        9.44        5.81      7.34 o 
  -8   0   3      131.35      136.73     14.36 o 
  -7   0   3       36.09       39.83      4.62 o 
  -6   0   3      236.82      270.16     10.06 o 
  -5   0   3       67.14       69.55      4.06 o 
  -4   0   3       12.04       11.74      1.32 o 
  -3   0   3      146.29      147.12      4.60 o 
  -2   0   3     1441.26     1559.88     26.43 o 
  -1   0   3      368.31      369.07      6.54 o 
   0   0   3     1529.08     1568.57     19.27 o 
   1   0   3     7268.72     7299.21     94.80 o 
   2   0   3      391.20      379.98      5.82 o 
   3   0   3      845.92      839.53     15.35 o 
   4   0   3     1199.87     1160.71     25.14 o 
   5   0   3       51.14       52.01      4.66 o 
   6   0   3      188.12      178.93     10.81 o 
   7   0   3        2.32       -3.22      4.99 o 
  -8   1   3        2.47        0.32      3.77 o 
  -7   1   3      266.01      252.83      9.85 o 
  -6   1   3      237.49      243.78      7.00 o 
  -5   1   3       92.81       92.26      8.94 o 
  -4   1   3     4106.73     4035.50     66.90 o 
  -3   1   3      809.63      878.12     18.26 o 
  -2   1   3     1977.41     2042.79     30.38 o 
  -1   1   3     5311.89     5518.81     72.52 o 
   0   1   3      491.82      513.08      7.69 o 
   1   1   3       20.16       22.36      1.57 o 
   2   1   3       19.89       33.98      1.43 o 
   3   1   3     1371.17     1346.48     23.71 o 
   4   1   3      272.20      259.66      8.83 o 
   5   1   3      712.50      704.04     17.92 o 
   6   1   3      373.34      375.00     15.77 o 
   7   1   3       24.42       19.90     10.81 o 
  -8   2   3       22.05       15.91      3.63 o 
  -7   2   3      150.22      137.95      6.17 o 
  -6   2   3      126.73      119.55      4.87 o 
  -5   2   3      195.28      204.72      7.33 o 
  -4   2   3      606.14      627.88     10.05 o 
  -3   2   3     1376.75     1523.87     21.27 o 
  -2   2   3     4583.27     4859.34     60.13 o 
  -1   2   3       78.92       93.37      2.57 o 
   0   2   3     2534.56     2467.40     38.23 o 
   1   2   3     2517.33     2365.37     31.83 o 
   2   2   3       37.73       38.12      1.93 o 
   3   2   3     1519.72     1463.13     25.94 o 
   4   2   3       28.25       23.64      3.76 o 
   5   2   3      279.70      290.02     30.85 o 
   6   2   3        4.53        7.19      6.07 o 
  -8   3   3       32.87       43.00      4.03 o 
  -7   3   3      195.19      201.32      6.07 o 
  -6   3   3       19.46       28.87      2.46 o 
  -5   3   3      690.14      676.37     11.15 o 
  -4   3   3      463.38      434.24      8.22 o 
  -3   3   3       70.89       83.47      2.06 o 
  -2   3   3      787.12      790.50     14.25 o 
  -1   3   3       45.63       56.87      1.87 o 
   0   3   3     3933.15     4169.40     54.89 o 
   1   3   3      588.10      634.62      9.83 o 
   2   3   3     1122.22     1126.41     17.74 o 
   3   3   3     1310.80     1274.48     22.01 o 
   4   3   3       24.85       26.13      4.23 o 
   5   3   3      265.67      270.00     13.17 o 
   6   3   3       25.20       24.82      7.37 o 
  -8   4   3       11.92       10.60      4.57 o 
  -7   4   3      184.17      196.67      7.09 o 
  -6   4   3       17.99       10.76      2.45 o 
  -5   4   3      409.34      441.90      8.89 o 
  -4   4   3        1.69        1.95      1.05 o 
  -3   4   3      724.11      672.71     11.16 o 
  -2   4   3     1113.34     1108.84     17.11 o 
  -1   4   3       42.67       45.93      1.56 o 
   0   4   3     1174.92     1123.70     16.04 o 
   1   4   3      111.68      100.08      3.56 o 
   2   4   3      868.23      871.86     16.04 o 
   3   4   3      153.54      151.69      8.63 o 
   4   4   3      243.05      242.80     10.45 o 
   5   4   3      278.85      263.17     10.89 o 
   6   4   3       31.06       28.03     10.52 o 
  -8   5   3      232.31      260.70     10.13 o 
  -7   5   3       27.15       22.36      2.92 o 
  -6   5   3       39.65       46.48      2.65 o 
  -5   5   3      688.39      675.80     10.84 o 
  -4   5   3        0.76        0.42      1.33 o 
  -3   5   3     1038.89     1009.62     25.05 o 
  -2   5   3       68.87       62.09      2.42 o 
  -1   5   3     1086.97     1027.09     14.71 o 
   0   5   3      619.94      548.00      8.98 o 
   1   5   3      103.37      101.46      3.40 o 
   2   5   3     1388.13     1339.41     21.38 o 
   3   5   3      224.39      207.01      6.00 o 
   4   5   3       97.29       97.47      7.83 o 
   5   5   3       72.17       77.53      7.06 o 
  -8   6   3       13.05        8.82      3.38 o 
  -7   6   3        9.28        3.99      2.89 o 
  -6   6   3      277.49      294.27     11.70 o 
  -5   6   3      391.74      377.49      9.03 o 
  -4   6   3        4.54        7.52      2.28 o 
  -3   6   3     1153.17     1144.98     24.26 o 
  -2   6   3       92.01       90.76      3.54 o 
  -1   6   3      787.33      841.57     12.62 o 
   0   6   3       92.69      120.31      4.66 o 
   1   6   3      438.60      428.29      9.39 o 
   2   6   3      421.77      398.61      9.16 o 
   3   6   3       31.69       38.87      3.04 o 
   4   6   3      604.80      591.31     17.51 o 
   5   6   3       68.68       75.02      9.15 o 
  -8   7   3      159.91      159.37      7.43 o 
  -7   7   3      153.03      135.59      5.29 o 
  -6   7   3      175.45      193.91      6.96 o 
  -5   7   3       22.12       20.54      3.16 o 
  -4   7   3      292.64      296.99      8.92 o 
  -3   7   3      193.26      199.10      9.20 o 
  -2   7   3       35.17       33.31      2.79 o 
  -1   7   3     1169.92     1175.22     18.68 o 
   0   7   3      511.93      535.84     10.24 o 
   1   7   3      135.71      142.99      4.90 o 
   2   7   3       22.75       22.23      3.47 o 
   3   7   3        1.17        0.18      2.60 o 
   4   7   3       25.91       34.24      6.32 o 
  -8   8   3        3.60        4.37      3.94 o 
  -7   8   3        2.79        2.93      4.13 o 
  -6   8   3      444.86      423.05     15.30 o 
  -5   8   3       13.22        6.28      3.26 o 
  -4   8   3      106.97      120.90      8.99 o 
  -3   8   3      125.35      127.53      6.21 o 
  -2   8   3       28.96       25.80      2.85 o 
  -1   8   3       24.83       25.59      2.50 o 
   0   8   3      111.92      101.88      4.15 o 
   1   8   3     1059.89     1042.36     17.43 o 
   2   8   3      118.76      128.89      7.14 o 
   3   8   3      117.05      113.44      5.45 o 
   4   8   3      237.80      272.32     32.56 o 
  -7   9   3      150.18      160.21     27.30 o 
  -6   9   3       27.83       25.20      7.11 o 
  -5   9   3       34.59       48.52      9.24 o 
  -4   9   3      989.14      964.78     22.59 o 
  -3   9   3      242.68      239.86     12.50 o 
  -2   9   3      453.95      458.03     14.73 o 
  -1   9   3      579.51      561.59     10.88 o 
   0   9   3        1.77        3.18      2.80 o 
   1   9   3       35.13       46.42      5.03 o 
   2   9   3       17.86       12.52      3.41 o 
   3   9   3      170.70      171.45     11.20 o 
  -7  10   3       82.58       94.46      8.88 o 
  -6  10   3      107.67       84.88     19.62 o 
  -5  10   3       55.43       50.24      7.24 o 
  -4  10   3        2.99        1.13      4.02 o 
  -3  10   3        5.04        9.68      4.06 o 
  -2  10   3      277.94      281.82      8.66 o 
  -1  10   3        6.83       10.85      2.83 o 
   0  10   3      207.65      208.00      7.29 o 
   1  10   3      160.94      181.34      7.19 o 
   2  10   3        8.94        8.80      7.10 o 
  -7  11   3       47.61       54.48     15.21 o 
  -6  11   3       16.92       12.57      6.72 o 
  -5  11   3      294.87      311.51     14.78 o 
  -4  11   3      429.65      421.91     13.64 o 
  -3  11   3        3.40       -2.13      4.23 o 
  -2  11   3       84.52       97.11      8.33 o 
  -1  11   3       48.16       59.09      4.31 o 
   0  11   3       71.64       74.34      5.54 o 
   1  11   3       14.99       20.84      4.87 o 
  -6  12   3        5.36       -5.92      6.63 o 
  -5  12   3       56.19       63.60      8.54 o 
  -4  12   3       23.53       18.44      7.34 o 
  -3  12   3      296.42      292.78     21.09 o 
  -2  12   3      173.11      180.95     10.33 o 
  -1  12   3       17.95        8.69      3.56 o 
   0  12   3       95.59       95.19      8.93 o 
  -5  13   3       26.72       33.32      8.82 o 
  -4  13   3       43.14       38.91      9.24 o 
  -3  13   3        2.82       11.07      5.77 o 
  -2  13   3        2.36        2.86      4.93 o 
  -1  13   3       46.87       50.10      5.05 o 
   2 -15   4        4.09       -0.68      5.99 o 
   3 -15   4        2.35       -5.33      5.78 o 
   0 -14   4       95.76       89.49      5.73 o 
   1 -14   4       41.56       44.97      5.10 o 
   2 -14   4       39.00       39.12      4.31 o 
   3 -14   4      157.98      149.28      9.90 o 
   4 -14   4      125.91      116.19     18.20 o 
   5 -14   4       13.60        4.92     10.09 o 
  -1 -13   4      120.62      114.40      5.99 o 
   0 -13   4        9.90       16.46      4.63 o 
   1 -13   4      135.46      148.32      9.54 o 
   2 -13   4       74.33       80.49      5.03 o 
   3 -13   4       33.92       35.13      6.26 o 
   4 -13   4        0.16        0.79      6.07 o 
   5 -13   4       93.00      118.68     10.85 o 
   6 -13   4       40.89       47.77     12.80 o 
  -2 -12   4       36.60       37.13      4.27 o 
  -1 -12   4      123.07      126.26      5.86 o 
   0 -12   4      481.37      494.51     13.67 o 
   1 -12   4      146.65      148.51      5.86 o 
   2 -12   4       72.77       91.42      4.53 o 
   3 -12   4       32.57       27.89      5.97 o 
   4 -12   4       93.12       93.45      9.15 o 
   5 -12   4        5.81        0.29      6.13 o 
   6 -12   4       12.66       25.39      7.54 o 
  -3 -11   4       51.83       51.03      6.07 o 
  -2 -11   4       47.07       39.90      3.99 o 
  -1 -11   4       22.66       23.03      3.45 o 
   0 -11   4       11.34       13.82      3.03 o 
   1 -11   4      333.26      341.34      9.81 o 
   2 -11   4      372.41      388.18      9.14 o 
   3 -11   4      194.13      191.66      7.88 o 
   4 -11   4      233.70      230.47     12.35 o 
   5 -11   4      298.45      295.60     11.49 o 
   6 -11   4       28.27       28.16      5.38 o 
  -4 -10   4       39.43       46.06     12.08 o 
  -3 -10   4      350.55      367.17     13.11 o 
  -2 -10   4      138.02      145.08      5.13 o 
  -1 -10   4      473.44      474.08      9.75 o 
   0 -10   4      862.21      831.21     15.80 o 
   1 -10   4        7.10        8.66      2.27 o 
   2 -10   4      207.22      191.64      6.69 o 
   3 -10   4       67.01       54.91      4.46 o 
   4 -10   4      262.36      240.50      9.78 o 
   5 -10   4       60.87       65.27     12.56 o 
   6 -10   4      136.47      122.96      7.90 o 
   7 -10   4      170.51      195.10     10.15 o 
  -5  -9   4       88.25       87.20      9.44 o 
  -4  -9   4        2.58        4.57      4.67 o 
  -3  -9   4        8.92        8.36      4.38 o 
  -2  -9   4      217.54      226.17      6.81 o 
  -1  -9   4      167.03      165.06      5.03 o 
   0  -9   4       15.85       14.37      2.10 o 
   1  -9   4      759.41      713.47     12.40 o 
   2  -9   4      429.19      382.94      7.47 o 
   3  -9   4      130.61      127.69      5.18 o 
   4  -9   4      268.20      254.70     14.26 o 
   5  -9   4        1.38        0.98      3.66 o 
   6  -9   4      142.80      140.95     11.17 o 
   7  -9   4       10.65       11.07      4.26 o 
  -5  -8   4       15.10       15.24      5.45 o 
  -4  -8   4      460.56      451.19     14.26 o 
  -3  -8   4      416.83      413.48     12.78 o 
  -2  -8   4       37.76       41.20      2.69 o 
  -1  -8   4      275.55      258.03      5.97 o 
   0  -8   4        0.26        1.01      1.56 o 
   1  -8   4      179.53      185.89      4.37 o 
   2  -8   4      220.87      215.84      4.88 o 
   3  -8   4      701.65      691.44     13.95 o 
   4  -8   4      362.85      373.04     11.15 o 
   5  -8   4       12.52        5.44      3.80 o 
   6  -8   4      236.86      216.85      8.22 o 
   7  -8   4        0.46        0.04      3.62 o 
  -6  -7   4       78.86       83.28      9.33 o 
  -5  -7   4        5.34        6.89      4.89 o 
  -4  -7   4      181.06      156.09     10.12 o 
  -3  -7   4      143.30      144.78      7.52 o 
  -2  -7   4      890.62      866.96     15.67 o 
  -1  -7   4     1721.76     1738.43     24.42 o 
   0  -7   4       74.49       67.83      2.52 o 
   1  -7   4     1325.31     1251.16     17.75 o 
   2  -7   4       56.32       54.19      1.99 o 
   3  -7   4      307.73      315.89      7.67 o 
   4  -7   4       60.66       53.04      4.49 o 
   5  -7   4      231.05      214.18      7.37 o 
   6  -7   4      486.80      474.72     12.29 o 
   7  -7   4        4.78        5.21      4.65 o 
  -6  -6   4      150.62      170.03      9.20 o 
  -5  -6   4        0.92        2.74      4.11 o 
  -4  -6   4      123.41      131.39      6.71 o 
  -3  -6   4        0.60       -2.32      2.62 o 
  -2  -6   4      136.62      128.61      3.56 o 
  -1  -6   4       85.57       87.66      2.81 o 
   0  -6   4     1481.89     1464.01     20.41 o 
   1  -6   4      463.55      448.39      6.81 o 
   2  -6   4       50.42       47.74      2.20 o 
   3  -6   4     1607.04     1547.72     27.07 o 
   4  -6   4      521.18      520.56     12.44 o 
   5  -6   4       61.12       59.10      4.46 o 
   6  -6   4      134.68      137.50      5.77 o 
   7  -6   4       11.41        9.08      3.81 o 
  -6  -5   4       35.30       37.35      5.58 o 
  -5  -5   4      417.30      396.74     12.78 o 
  -4  -5   4      760.66      761.67     18.36 o 
  -3  -5   4       13.22        9.95      2.63 o 
  -2  -5   4     1784.48     1676.63     28.69 o 
  -1  -5   4      533.28      510.89      8.03 o 
   0  -5   4       51.32       65.44      2.61 o 
   1  -5   4      508.66      497.16      7.65 o 
   2  -5   4       70.03       68.39      2.21 o 
   3  -5   4      202.44      192.58      5.91 o 
   4  -5   4       76.19       79.59      4.01 o 
   5  -5   4     1313.13     1270.10     21.78 o 
   6  -5   4       10.17        7.37      3.08 o 
   7  -5   4      127.74      129.82      9.57 o 
  -7  -4   4      175.54      177.02      9.48 o 
  -6  -4   4       18.50       15.91      4.56 o 
  -5  -4   4      288.91      282.42     14.49 o 
  -4  -4   4      122.61      128.49      7.45 o 
  -3  -4   4     1216.96     1168.47     24.77 o 
  -2  -4   4     1664.63     1701.52     28.70 o 
  -1  -4   4      251.40      216.79      4.45 o 
   0  -4   4     5829.82     5830.73     71.12 o 
   1  -4   4     1623.41     1623.26     19.14 o 
   2  -4   4      638.19      655.07      9.11 o 
   3  -4   4      849.84      837.38     13.89 o 
   4  -4   4        7.83        8.61      2.18 o 
   5  -4   4      299.64      284.02      7.54 o 
   6  -4   4        3.68       -0.30      3.30 o 
   7  -4   4      169.27      169.42      8.04 o 
  -7  -3   4      102.88      106.44      8.36 o 
  -6  -3   4       45.26       42.15      4.87 o 
  -5  -3   4      389.82      387.52     15.67 o 
  -4  -3   4      118.56      123.37      5.58 o 
  -3  -3   4       66.77       55.97      3.04 o 
  -2  -3   4      463.14      494.34     16.02 o 
  -1  -3   4       39.81       45.12      1.57 o 
   0  -3   4      563.86      562.55      8.20 o 
   1  -3   4      215.25      202.97      3.10 o 
   2  -3   4     4296.23     4386.18     46.88 o 
   3  -3   4      208.56      217.38      3.88 o 
   4  -3   4      465.22      436.45      8.60 o 
   5  -3   4      925.19      877.62     18.09 o 
   6  -3   4      132.25      129.90      6.37 o 
   7  -3   4      124.32      138.46      7.48 o 
  -7  -2   4       74.23       74.96      6.26 o 
  -6  -2   4       51.13       34.30      4.30 o 
  -5  -2   4      160.03      160.68      6.52 o 
  -4  -2   4       15.16       13.70      2.20 o 
  -3  -2   4     2325.01     2412.23     42.60 o 
  -2  -2   4      407.78      419.35     13.38 o 
  -1  -2   4     2980.77     3045.38     48.24 o 
   0  -2   4     7125.53     7260.31     77.26 o 
   1  -2   4      153.26      145.13      2.49 o 
   2  -2   4      459.66      429.03      5.86 o 
   3  -2   4      293.96      305.15      5.61 o 
   4  -2   4      353.10      375.17      9.31 o 
   5  -2   4       86.10       88.59      5.07 o 
   6  -2   4      171.55      173.62      8.47 o 
   7  -2   4      250.43      271.45     14.12 o 
  -8  -1   4      180.04      186.26     10.66 o 
  -7  -1   4       34.60       40.25      4.84 o 
  -6  -1   4      310.18      307.79      9.82 o 
  -5  -1   4      536.16      534.60     13.21 o 
  -4  -1   4        5.70        5.19      1.55 o 
  -3  -1   4     1050.90     1132.05     17.79 o 
  -2  -1   4       64.30       85.60      2.39 o 
  -1  -1   4     3793.50     3810.22     50.52 o 
   0  -1   4      169.89      194.82      3.14 o 
   1  -1   4     1958.47     1933.02     22.40 o 
   2  -1   4      993.42      945.86     10.90 o 
   3  -1   4       25.57       27.73      2.09 o 
   4  -1   4     1550.15     1524.24     27.55 o 
   5  -1   4      219.83      201.78      8.82 o 
   6  -1   4      130.85      152.94      9.51 o 
   7  -1   4       36.65       41.19      6.71 o 
  -8   0   4       11.97       10.30      4.59 o 
  -7   0   4        6.10        3.77      3.61 o 
  -6   0   4      143.60      151.60      5.53 o 
  -5   0   4       50.21       54.67      3.33 o 
  -4   0   4     1136.21     1116.00     21.28 o 
  -3   0   4     1268.95     1296.83     23.41 o 
  -2   0   4       12.66        9.90      1.14 o 
  -1   0   4     1543.15     1631.85     24.76 o 
   0   0   4      187.20      197.80      3.18 o 
   1   0   4     2992.87     3153.45     41.75 o 
   2   0   4      532.26      565.20      8.80 o 
   3   0   4      420.42      430.28      9.24 o 
   4   0   4     1217.75     1173.47     30.22 o 
   5   0   4       15.44       20.39      5.30 o 
   6   0   4      404.94      376.54     15.94 o 
   7   0   4       85.40       94.61     12.65 o 
  -8   1   4      167.57      171.01      7.25 o 
  -7   1   4        0.41        1.45      2.61 o 
  -6   1   4      679.64      676.14     12.66 o 
  -5   1   4      316.42      302.58      7.76 o 
  -4   1   4      468.54      487.98     10.07 o 
  -3   1   4       40.36       43.40      2.09 o 
  -2   1   4      251.47      237.39      4.05 o 
  -1   1   4      835.59      769.68     11.94 o 
   0   1   4        2.95        1.69      0.81 o 
   1   1   4     1809.10     1771.17     26.89 o 
   2   1   4      703.85      686.62     10.59 o 
   3   1   4      225.05      222.32      4.94 o 
   4   1   4       41.48       36.53      4.08 o 
   5   1   4       65.03       71.20      6.68 o 
   6   1   4      144.24      162.30     10.76 o 
  -8   2   4       17.01       16.21      3.58 o 
  -7   2   4      236.87      249.57      8.80 o 
  -6   2   4       69.67       75.37      3.31 o 
  -5   2   4       87.96       86.21      3.06 o 
  -4   2   4     1220.96     1147.00     16.85 o 
  -3   2   4       49.07       39.79      1.49 o 
  -2   2   4     1491.27     1483.08     20.63 o 
  -1   2   4      712.88      746.53     10.15 o 
   0   2   4      513.87      516.45      8.00 o 
   1   2   4      557.72      505.69      8.14 o 
   2   2   4       28.73       29.12      1.98 o 
   3   2   4     1844.99     1742.16     26.56 o 
   4   2   4      509.44      492.03     13.83 o 
   5   2   4       29.09       26.09      4.81 o 
   6   2   4      148.70      153.57     11.16 o 
  -8   3   4       20.78       22.38      3.26 o 
  -7   3   4       61.60       58.09      4.32 o 
  -6   3   4       65.28       55.89      3.46 o 
  -5   3   4      333.93      369.01      7.83 o 
  -4   3   4      625.28      689.34     11.96 o 
  -3   3   4      184.23      222.72      4.25 o 
  -2   3   4     2794.35     2888.58     48.75 o 
  -1   3   4      723.40      685.66      9.63 o 
   0   3   4      973.56     1039.95     14.93 o 
   1   3   4      255.18      211.51      4.56 o 
   2   3   4      149.13      156.34      4.47 o 
   3   3   4      417.63      402.79      8.12 o 
   4   3   4        8.12       -0.43      4.05 o 
   5   3   4      595.94      578.94     21.52 o 
   6   3   4      105.85      112.08     10.74 o 
  -8   4   4       23.58       40.83      5.11 o 
  -7   4   4      558.24      542.10     14.45 o 
  -6   4   4      417.24      391.26      9.27 o 
  -5   4   4      231.83      242.48      6.17 o 
  -4   4   4      425.08      407.48      6.56 o 
  -3   4   4       29.40       29.96      2.38 o 
  -2   4   4      198.49      200.53      4.38 o 
  -1   4   4       60.87       61.33      2.39 o 
   0   4   4     1899.12     1747.99     31.03 o 
   1   4   4      755.85      750.95     11.87 o 
   2   4   4      115.43      107.80      3.92 o 
   3   4   4      284.77      278.31      6.67 o 
   4   4   4       28.04       19.99      4.72 o 
   5   4   4       61.08       62.36      8.53 o 
  -8   5   4       12.70       15.96      3.27 o 
  -7   5   4        2.97        5.66      2.33 o 
  -6   5   4        7.95        5.22      2.02 o 
  -5   5   4     1211.82     1186.31     17.69 o 
  -4   5   4       99.02       94.09      3.68 o 
  -3   5   4      596.39      634.31     12.54 o 
  -2   5   4     1279.78     1288.73     22.37 o 
  -1   5   4       74.57       73.97      2.51 o 
   0   5   4       31.76       28.90      2.07 o 
   1   5   4       34.71       37.97      2.48 o 
   2   5   4      734.27      717.55     12.95 o 
   3   5   4      109.42      115.43      4.72 o 
   4   5   4      164.09      150.97      9.04 o 
   5   5   4      341.31      355.97     13.73 o 
  -8   6   4       19.10       17.46      3.40 o 
  -7   6   4       62.30       59.51      4.66 o 
  -6   6   4       88.77       99.21      4.21 o 
  -5   6   4       22.55       23.42      3.29 o 
  -4   6   4      107.48      102.21      4.83 o 
  -3   6   4     1689.38     1616.97     33.38 o 
  -2   6   4      133.13      122.74      4.37 o 
  -1   6   4     1317.56     1339.34     20.82 o 
   0   6   4     1813.34     1753.48     24.20 o 
   1   6   4       18.18       18.88      2.51 o 
   2   6   4      287.51      297.67      7.40 o 
   3   6   4       30.48       31.74      3.60 o 
   4   6   4       72.30       60.63      5.48 o 
  -8   7   4      376.13      392.43     19.67 o 
  -7   7   4      142.90      138.32      6.44 o 
  -6   7   4      318.73      327.21     13.08 o 
  -5   7   4      535.16      530.50     13.64 o 
  -4   7   4      296.23      283.44      9.11 o 
  -3   7   4       16.33       13.86      3.08 o 
  -2   7   4      101.67       97.76      4.30 o 
  -1   7   4      124.04      140.92      5.36 o 
   0   7   4        7.51        5.53      2.34 o 
   1   7   4      416.57      420.89     15.67 o 
   2   7   4      453.84      454.48     11.12 o 
   3   7   4        4.61        2.26      3.98 o 
   4   7   4      128.91       97.66     13.36 o 
  -8   8   4       15.41       10.47      5.04 o 
  -7   8   4        8.68        4.68      5.25 o 
  -6   8   4       25.94       31.36      5.53 o 
  -5   8   4       51.03       50.30      4.97 o 
  -4   8   4      504.87      532.78     14.56 o 
  -3   8   4     1055.54      991.85     22.85 o 
  -2   8   4        1.66        1.59      2.47 o 
  -1   8   4      464.93      458.13      9.83 o 
   0   8   4      362.14      373.21     10.68 o 
   1   8   4       70.73       64.50      3.90 o 
   2   8   4       31.99       31.63      4.21 o 
   3   8   4       34.80       33.49      4.16 o 
  -7   9   4        3.60        0.57      5.46 o 
  -6   9   4       97.92       90.26      8.26 o 
  -5   9   4      148.79      140.61      7.10 o 
  -4   9   4       57.85       58.26      8.37 o 
  -3   9   4        6.88        6.49      4.41 o 
  -2   9   4      372.09      363.26     10.77 o 
  -1   9   4      329.10      330.28      7.91 o 
   0   9   4       35.72       33.20      3.78 o 
   1   9   4      233.34      225.50      7.76 o 
   2   9   4       90.73      100.96      5.28 o 
   3   9   4        4.92        3.98      9.95 o 
  -7  10   4       95.09      102.85     18.06 o 
  -6  10   4      115.35      119.84      9.83 o 
  -5  10   4        2.69       -0.16      8.39 o 
  -4  10   4      225.62      226.84      9.71 o 
  -3  10   4      195.76      207.29      9.32 o 
  -2  10   4        4.04        1.56      3.16 o 
  -1  10   4       20.56       25.58      3.31 o 
   0  10   4       21.72       13.94      3.82 o 
   1  10   4      118.76      122.76      6.20 o 
   2  10   4        8.64        2.63      4.70 o 
  -6  11   4        0.72       -6.11      6.11 o 
  -5  11   4       35.44       40.83      8.04 o 
  -4  11   4      134.99      151.53     12.07 o 
  -3  11   4       21.62       17.12      5.27 o 
  -2  11   4      266.28      256.28      8.83 o 
  -1  11   4      253.86      281.42      8.20 o 
   0  11   4       18.18       11.62      4.05 o 
   1  11   4       73.22       87.86      6.46 o 
  -6  12   4       56.72       49.48     10.52 o 
  -5  12   4        2.44        3.13      7.24 o 
  -4  12   4        4.44       -4.35      6.83 o 
  -3  12   4        1.57       -3.65      5.13 o 
  -2  12   4       10.52        7.08      4.62 o 
  -1  12   4       84.56       78.51      6.89 o 
   0  12   4      118.28      128.21      7.27 o 
  -4  13   4       98.65       96.29     11.24 o 
  -3  13   4        0.53        0.43      5.65 o 
  -2  13   4      130.10      137.54     10.38 o 
   2 -15   5       45.64       40.20      4.91 o 
   3 -15   5       53.25       67.95      8.13 o 
   0 -14   5       17.51        7.12      4.60 o 
   1 -14   5        1.64       -2.03      5.04 o 
   2 -14   5       37.17       39.80      5.03 o 
   3 -14   5       41.26       52.30     17.35 o 
   4 -14   5       22.87       11.65      7.82 o 
  -2 -13   5      108.71      126.69      9.49 o 
  -1 -13   5       72.98       63.00      5.00 o 
   0 -13   5      199.69      225.12      7.62 o 
   1 -13   5      441.85      443.96     12.96 o 
   2 -13   5        0.91        2.74      3.31 o 
   3 -13   5       92.12       92.65      6.67 o 
   4 -13   5       71.56       72.30      9.11 o 
   5 -13   5       17.77       17.70      7.32 o 
  -3 -12   5        8.00        8.03      6.27 o 
  -2 -12   5        3.41        1.94      3.31 o 
  -1 -12   5       28.24       27.05      3.91 o 
   0 -12   5       17.14       16.67      3.45 o 
   1 -12   5        8.35        9.45      3.41 o 
   2 -12   5      216.87      220.92      6.99 o 
   3 -12   5      138.91      144.66     11.41 o 
   4 -12   5        5.67        1.97     10.95 o 
   5 -12   5      119.06      123.09     16.07 o 
   6 -12   5       26.89       30.09      6.53 o 
  -3 -11   5      170.03      178.37      9.77 o 
  -2 -11   5      191.68      195.49      6.64 o 
  -1 -11   5       41.89       40.05      3.79 o 
   0 -11   5      130.96      137.71      5.42 o 
   1 -11   5       60.71       61.49      3.96 o 
   2 -11   5        3.95        4.22      2.67 o 
   3 -11   5       99.65      100.70      6.02 o 
   4 -11   5      168.23      177.09     10.95 o 
   5 -11   5      106.37       97.13      8.82 o 
   6 -11   5        4.50        6.79      5.30 o 
  -4 -10   5        4.89        7.39     10.24 o 
  -3 -10   5       88.24       96.33      9.30 o 
  -2 -10   5      157.69      155.79      5.28 o 
  -1 -10   5      175.02      187.13      5.68 o 
   0 -10   5      721.52      728.09     14.18 o 
   1 -10   5        0.06        3.58      2.05 o 
   2 -10   5      669.36      662.04     13.27 o 
   3 -10   5      120.34      132.53      8.65 o 
   4 -10   5       41.60       38.84      5.13 o 
   5 -10   5       17.16       10.05      4.57 o 
   6 -10   5       25.61       20.82      5.20 o 
   7 -10   5      105.92      108.81      8.58 o 
  -5  -9   5       59.45       65.30      8.44 o 
  -4  -9   5        1.33        3.53      4.80 o 
  -3  -9   5      113.99      129.08      9.99 o 
  -2  -9   5       64.32       66.59      3.42 o 
  -1  -9   5       27.55       29.18      2.70 o 
   0  -9   5      206.14      191.12      5.16 o 
   1  -9   5      251.38      259.62      6.02 o 
   2  -9   5      200.60      225.57      6.10 o 
   3  -9   5       15.90       17.01      3.00 o 
   4  -9   5      592.06      610.91     22.42 o 
   5  -9   5      238.95      225.72     14.20 o 
   6  -9   5        4.45        2.41      4.70 o 
   7  -9   5      133.88      130.08      7.71 o 
  -5  -8   5       31.43       28.98      5.71 o 
  -4  -8   5       78.83       82.02      6.52 o 
  -3  -8   5      285.67      279.03     13.69 o 
  -2  -8   5        2.88        4.91      1.91 o 
  -1  -8   5     1471.61     1368.39     21.43 o 
   0  -8   5      555.39      537.02      9.11 o 
   1  -8   5       13.06       10.00      1.69 o 
   2  -8   5      607.11      605.90      9.71 o 
   3  -8   5       85.74       79.69      4.60 o 
   4  -8   5       18.28       19.50      4.05 o 
   5  -8   5        7.58        9.92      4.19 o 
   6  -8   5      287.17      301.44      8.91 o 
   7  -8   5       24.73       23.13      4.30 o 
  -6  -7   5      167.77      190.23     16.49 o 
  -5  -7   5      113.18      117.83     10.43 o 
  -4  -7   5      109.96      121.13      6.76 o 
  -3  -7   5      272.39      274.47      9.27 o 
  -2  -7   5      186.97      185.88      4.61 o 
  -1  -7   5      547.01      558.73      9.86 o 
   0  -7   5      291.28      301.14      5.81 o 
   1  -7   5     2020.54     2043.67     28.04 o 
   2  -7   5      421.25      417.90      7.03 o 
   3  -7   5      326.49      336.40      8.29 o 
   4  -7   5      889.38      853.86     20.34 o 
   5  -7   5       22.61       17.33      4.64 o 
   6  -7   5      230.20      224.04      7.56 o 
   7  -7   5       17.56       16.61      4.37 o 
  -6  -6   5       65.57       80.26      6.93 o 
  -5  -6   5        7.54        4.85      4.13 o 
  -4  -6   5      393.01      386.38     11.78 o 
  -3  -6   5      204.21      207.14     14.44 o 
  -2  -6   5      169.01      157.61      5.01 o 
  -1  -6   5      624.32      594.84      9.42 o 
   0  -6   5       79.37       78.80      2.56 o 
   1  -6   5      233.61      237.36      4.63 o 
   2  -6   5       43.39       47.86      1.38 o 
   3  -6   5     1208.45     1255.28     22.63 o 
   4  -6   5       97.51      103.12      4.86 o 
   5  -6   5      241.45      237.20      7.15 o 
   6  -6   5      547.95      555.43     17.85 o 
   7  -6   5       79.23       86.46      5.94 o 
  -6  -5   5      159.38      175.49      8.72 o 
  -5  -5   5        0.79       -3.02      3.39 o 
  -4  -5   5      242.04      230.86     17.16 o 
  -3  -5   5       20.67       28.89      3.26 o 
  -2  -5   5      842.99      815.28     15.03 o 
  -1  -5   5      145.26      164.89      3.26 o 
   0  -5   5      720.63      664.40      9.98 o 
   1  -5   5     2637.79     2688.11     33.47 o 
   2  -5   5      103.82      100.06      2.41 o 
   3  -5   5      732.31      694.62     12.21 o 
   4  -5   5      417.02      385.71      8.62 o 
   5  -5   5       48.35       53.47      3.92 o 
   6  -5   5       62.05       60.41      4.71 o 
   7  -5   5       28.93       35.36      4.90 o 
  -7  -4   5       95.21      108.09      9.35 o 
  -6  -4   5       36.17       40.11      5.35 o 
  -5  -4   5      361.06      330.80     10.66 o 
  -4  -4   5      482.29      481.83     19.87 o 
  -3  -4   5        2.86        3.89      2.11 o 
  -2  -4   5     1424.43     1457.37     21.79 o 
  -1  -4   5      144.58      127.49      2.87 o 
   0  -4   5      742.34      748.89     10.93 o 
   1  -4   5      108.33       96.17      3.37 o 
   2  -4   5      415.14      411.57      6.47 o 
   3  -4   5      440.64      405.82      7.30 o 
   4  -4   5        1.24       -0.48      2.08 o 
   5  -4   5      770.97      767.10     16.49 o 
   6  -4   5      222.35      202.19      7.33 o 
   7  -4   5       18.98       17.07      4.54 o 
  -7  -3   5       59.48       62.76      6.11 o 
  -6  -3   5       59.98       60.51      5.29 o 
  -5  -3   5       17.57       17.30      3.35 o 
  -4  -3   5       66.93       77.31      4.43 o 
  -3  -3   5      543.92      500.07     10.52 o 
  -2  -3   5      796.69      746.51     12.36 o 
  -1  -3   5        5.13        3.30      0.72 o 
   0  -3   5     2408.87     2446.23     28.32 o 
   1  -3   5      642.90      674.39      8.58 o 
   2  -3   5     1230.04     1356.85     16.30 o 
   3  -3   5      550.62      556.98      9.23 o 
   4  -3   5       88.54       93.87      4.51 o 
   5  -3   5      810.35      787.68     16.84 o 
   6  -3   5       35.97       29.02      6.03 o 
   7  -3   5      248.10      252.95     23.82 o 
  -7  -2   5      212.86      234.54      9.52 o 
  -6  -2   5        0.15        0.24      3.21 o 
  -5  -2   5     1455.44     1418.00     30.19 o 
  -4  -2   5     1195.18     1208.83     22.20 o 
  -3  -2   5      367.84      372.44      8.03 o 
  -2  -2   5      385.06      393.36     12.26 o 
  -1  -2   5       68.87       96.97      2.17 o 
   0  -2   5      114.84       96.58      2.01 o 
   1  -2   5       83.20       76.76      1.86 o 
   2  -2   5     1582.70     1484.24     17.79 o 
   3  -2   5      877.16      829.99     11.32 o 
   4  -2   5      100.21      100.71      4.87 o 
   5  -2   5       12.10        7.93      3.37 o 
   6  -2   5        0.15        1.31      4.69 o 
   7  -2   5       62.52       64.73      7.19 o 
  -8  -1   5        1.96        5.26      5.67 o 
  -7  -1   5       45.21       43.89      7.53 o 
  -6  -1   5      200.50      196.94      9.81 o 
  -5  -1   5      102.97       95.34      4.84 o 
  -4  -1   5       61.95       66.61      2.71 o 
  -3  -1   5     2134.87     2127.03     32.29 o 
  -2  -1   5      158.00      158.00      3.33 o 
  -1  -1   5      174.58      161.83      3.68 o 
   0  -1   5     1787.96     1844.88     23.04 o 
   1  -1   5        0.87        3.53      0.92 o 
   2  -1   5      322.50      301.95      4.72 o 
   3  -1   5        3.49        4.26      0.99 o 
   4  -1   5     1213.71     1234.17     23.17 o 
   5  -1   5      279.17      272.38     11.05 o 
   6  -1   5       29.67       33.45      5.80 o 
  -8   0   5      102.53      123.75      7.00 o 
  -7   0   5      128.65      125.39      5.70 o 
  -6   0   5       80.05       81.28      4.23 o 
  -5   0   5       67.80       62.28      2.52 o 
  -4   0   5      433.07      447.66      7.41 o 
  -3   0   5      624.60      636.08      8.39 o 
  -2   0   5      293.03      315.12      7.16 o 
  -1   0   5     4856.65     4998.69     71.60 o 
   0   0   5     3208.60     3244.60     39.60 o 
   1   0   5      781.24      923.78     13.35 o 
   2   0   5     1202.67     1143.75     16.50 o 
   3   0   5        7.43        5.66      1.57 o 
   4   0   5      170.79      173.00      7.30 o 
   5   0   5        1.54       -0.95      4.81 o 
   6   0   5      212.87      215.17     10.39 o 
  -8   1   5       89.59       83.99      5.12 o 
  -7   1   5       11.27       14.23      2.66 o 
  -6   1   5      937.53      946.05     23.14 o 
  -5   1   5      666.35      656.29     12.13 o 
  -4   1   5      151.13      140.50      3.74 o 
  -3   1   5      790.30      812.22     11.30 o 
  -2   1   5      362.56      456.76      7.18 o 
  -1   1   5      232.10      195.03      2.87 o 
   0   1   5        4.51        8.27      3.72 o 
   1   1   5     2143.38     2047.54     27.99 o 
   2   1   5      517.99      510.84      8.55 o 
   3   1   5      267.64      249.69      5.68 o 
   4   1   5      642.26      653.52     16.61 o 
   5   1   5      155.49      153.54     15.35 o 
   6   1   5       51.56       36.96      7.72 o 
  -8   2   5       78.39       82.87      7.21 o 
  -7   2   5        7.17        7.27      2.66 o 
  -6   2   5        7.19        6.66      2.18 o 
  -5   2   5       22.05       18.94      2.12 o 
  -4   2   5     1039.01     1056.49     17.73 o 
  -3   2   5      147.24      134.60      3.60 o 
  -2   2   5      985.34     1054.60     20.14 o 
  -1   2   5     3989.28     4041.20     48.57 o 
   0   2   5      245.67      243.01      4.69 o 
   1   2   5      121.33      107.10      3.43 o 
   2   2   5      400.65      401.52      8.35 o 
   3   2   5      272.57      285.29      7.47 o 
   4   2   5       96.68       94.25      6.04 o 
   5   2   5       96.78      110.80     11.23 o 
   6   2   5      388.98      403.64     17.89 o 
  -8   3   5       66.12       76.71      5.96 o 
  -7   3   5       79.18       82.52      4.62 o 
  -6   3   5      212.24      208.34      5.55 o 
  -5   3   5        1.95        2.11      2.06 o 
  -4   3   5      114.11      107.86      2.80 o 
  -3   3   5       15.30       19.98      1.56 o 
  -2   3   5     1309.83     1343.55     20.69 o 
  -1   3   5       19.42       16.23      1.15 o 
   0   3   5     1882.89     1934.01     26.67 o 
   1   3   5     2178.25     2172.56     30.06 o 
   2   3   5       12.43       16.49      2.23 o 
   3   3   5      467.23      458.34     10.99 o 
   4   3   5      159.66      155.68     14.04 o 
   5   3   5       30.59       30.88      5.52 o 
  -8   4   5        2.05       -1.73      3.94 o 
  -7   4   5      336.51      349.59      9.01 o 
  -6   4   5      108.76      119.84      4.78 o 
  -5   4   5      843.83      865.29     13.05 o 
  -4   4   5     1634.91     1657.12     25.75 o 
  -3   4   5      558.06      577.26     11.58 o 
  -2   4   5      410.14      381.36      7.28 o 
  -1   4   5     1184.12     1173.72     15.17 o 
   0   4   5        4.93        4.05      1.57 o 
   1   4   5       32.07       34.34      2.40 o 
   2   4   5      159.35      150.44      4.84 o 
   3   4   5      422.55      426.00      9.05 o 
   4   4   5        1.72        3.93      3.71 o 
   5   4   5      146.51      127.41      8.65 o 
  -8   5   5       35.10       28.48      6.40 o 
  -7   5   5        4.22        2.81      6.51 o 
  -6   5   5      296.10      293.40      6.58 o 
  -5   5   5       19.74       16.46      2.60 o 
  -4   5   5      133.64      127.66      5.47 o 
  -3   5   5      535.28      510.53     12.56 o 
  -2   5   5     1569.55     1514.50     26.25 o 
  -1   5   5       40.44       36.14      2.17 o 
   0   5   5     1258.19     1209.87     17.91 o 
   1   5   5     1091.73     1057.08     16.37 o 
   2   5   5       56.55       53.31      3.43 o 
   3   5   5      165.42      173.35      5.71 o 
   4   5   5        1.74       -0.89      4.00 o 
  -8   6   5      217.32      228.53     11.71 o 
  -7   6   5       71.28       76.21      6.37 o 
  -6   6   5        0.32        2.99      2.58 o 
  -5   6   5      371.89      390.45     12.21 o 
  -4   6   5      728.05      720.42     27.38 o 
  -3   6   5        9.33       10.08      2.97 o 
  -2   6   5       17.10       17.27      2.48 o 
  -1   6   5      248.27      248.14      5.93 o 
   0   6   5      310.73      310.67      6.38 o 
   1   6   5       98.01       93.12      5.91 o 
   2   6   5      406.30      411.14     10.15 o 
   3   6   5      225.29      217.29      9.71 o 
   4   6   5        3.38       11.43      5.62 o 
  -8   7   5        9.07        5.15      6.24 o 
  -7   7   5       21.41       18.99      5.15 o 
  -6   7   5       68.14       87.25     11.25 o 
  -5   7   5      326.66      334.70     10.32 o 
  -4   7   5       49.10       49.74      4.51 o 
  -3   7   5      671.28      664.29     16.48 o 
  -2   7   5      632.39      613.82     17.84 o 
  -1   7   5       21.01       22.01      2.41 o 
   0   7   5       95.99       99.17      4.28 o 
   1   7   5       11.32       13.98      3.57 o 
   2   7   5       75.62       71.28      6.79 o 
   3   7   5       18.70       17.25      3.76 o 
  -7   8   5      219.98      204.04     11.17 o 
  -6   8   5       12.16       14.34      5.38 o 
  -5   8   5      104.75      108.57      6.21 o 
  -4   8   5       40.19       34.85      4.55 o 
  -3   8   5      440.00      423.34     12.46 o 
  -2   8   5       18.55       16.65      3.15 o 
  -1   8   5      487.90      461.16     12.08 o 
   0   8   5      618.69      621.44     17.32 o 
   1   8   5        6.54        2.76      2.80 o 
   2   8   5      273.07      293.29      9.06 o 
   3   8   5       56.55       66.41      6.81 o 
  -7   9   5        2.12        6.15      6.08 o 
  -6   9   5      221.91      236.13     12.31 o 
  -5   9   5       90.60       90.02      6.17 o 
  -4   9   5        3.63        3.54      4.17 o 
  -3   9   5       72.83       81.85      6.14 o 
  -2   9   5        8.24        2.53      4.13 o 
  -1   9   5        9.40       13.21      2.90 o 
   0   9   5       43.29       45.62      4.43 o 
   1   9   5      154.72      149.66      6.58 o 
   2   9   5       67.12       78.65      5.43 o 
  -7  10   5        1.63       -6.22      6.22 o 
  -6  10   5        4.14        1.81      6.22 o 
  -5  10   5        5.92        6.25     10.38 o 
  -4  10   5      222.31      227.02     10.21 o 
  -3  10   5       88.99       86.48      6.80 o 
  -2  10   5       12.90       14.54      5.13 o 
  -1  10   5      493.26      477.23     11.03 o 
   0  10   5       99.09      108.77      8.50 o 
   1  10   5       19.69       14.97      5.47 o 
  -6  11   5      127.30      112.16     10.25 o 
  -5  11   5       27.87       27.46     12.65 o 
  -4  11   5       54.51       48.58      6.24 o 
  -3  11   5        1.60       -2.48      4.98 o 
  -2  11   5       52.70       47.38      6.46 o 
  -1  11   5       27.43       35.02      4.47 o 
   0  11   5       60.76       61.24      5.67 o 
  -5  12   5       15.42        5.17      8.14 o 
  -4  12   5      199.24      209.57     12.80 o 
  -3  12   5       48.91       45.33      7.15 o 
  -2  12   5        3.31        5.77      4.96 o 
  -1  12   5       12.24        8.23      6.28 o 
   0 -14   6        2.67        1.27      4.53 o 
   1 -14   6      109.90      110.03      6.37 o 
   2 -14   6       51.21       49.85      4.87 o 
   3 -14   6       23.56       27.75      8.39 o 
   4 -14   6       59.57       49.50     10.52 o 
  -2 -13   6       14.28       14.22      8.53 o 
  -1 -13   6       55.07       53.85      4.85 o 
   0 -13   6       66.73       80.67      8.46 o 
   1 -13   6      143.82      141.06      6.73 o 
   2 -13   6        2.27       -3.27      3.27 o 
   3 -13   6      221.46      233.17     13.08 o 
   4 -13   6      138.39      155.96     11.90 o 
   5 -13   6       10.50       11.32      7.52 o 
  -2 -12   6       59.63       65.02      6.79 o 
  -1 -12   6       62.63       67.93      4.65 o 
   0 -12   6        1.49        5.74      3.16 o 
   1 -12   6       63.73       63.05      4.73 o 
   2 -12   6        2.93        0.82      2.95 o 
   3 -12   6       25.05       31.07      4.85 o 
   4 -12   6        0.90        6.68      7.54 o 
   5 -12   6      275.88      300.64     18.45 o 
   6 -12   6       44.61       43.86      7.27 o 
  -3 -11   6       11.00       12.13      6.54 o 
  -2 -11   6      133.80      132.79      5.00 o 
  -1 -11   6       12.06        8.68      3.10 o 
   0 -11   6      459.73      461.01     10.53 o 
   1 -11   6      211.45      225.54      7.55 o 
   2 -11   6        1.06       -1.22      2.64 o 
   3 -11   6      400.73      396.74     12.87 o 
   4 -11   6       96.85       96.81      7.08 o 
   5 -11   6        3.93       -0.19      4.31 o 
   6 -11   6       13.69       13.16     10.44 o 
  -4 -10   6       57.82       62.27     12.23 o 
  -3 -10   6       81.37       75.52      6.56 o 
  -2 -10   6      218.88      219.95      6.03 o 
  -1 -10   6       18.36       17.16      2.81 o 
   0 -10   6      200.82      194.38      7.48 o 
   1 -10   6       13.09       18.42      2.52 o 
   2 -10   6      315.42      330.44      8.12 o 
   3 -10   6       84.99       84.27      5.36 o 
   4 -10   6       93.01       96.79      7.93 o 
   5 -10   6      225.36      223.81      9.89 o 
   6 -10   6       16.19       14.14      5.07 o 
  -5  -9   6       27.58       15.64      9.67 o 
  -4  -9   6       15.58       23.61      6.83 o 
  -3  -9   6       68.28       78.40      6.45 o 
  -2  -9   6       23.87       28.40      3.83 o 
  -1  -9   6      196.24      199.81      6.62 o 
   0  -9   6      336.87      328.96      9.10 o 
   1  -9   6       84.88       84.14      3.47 o 
   2  -9   6      271.26      260.76      6.78 o 
   3  -9   6      304.33      295.17     15.92 o 
   4  -9   6      267.31      280.38     12.34 o 
   5  -9   6       45.59       51.97      5.61 o 
   6  -9   6       17.83       18.12      4.66 o 
  -5  -8   6      305.49      293.17     14.93 o 
  -4  -8   6       35.10       45.17      5.77 o 
  -3  -8   6      302.84      304.11     10.42 o 
  -2  -8   6      214.05      213.10      5.26 o 
  -1  -8   6       10.66       13.12      2.18 o 
   0  -8   6        6.43        7.42      1.84 o 
   1  -8   6       63.92       60.04      2.73 o 
   2  -8   6      825.46      814.45     13.99 o 
   3  -8   6        5.29        4.37      1.71 o 
   4  -8   6      657.83      605.38     16.12 o 
   5  -8   6      267.56      248.84      9.96 o 
   6  -8   6        2.15        2.41      3.61 o 
   7  -8   6        9.96        7.25      4.36 o 
  -6  -7   6       32.43       33.55     10.24 o 
  -5  -7   6       22.63       14.38      6.40 o 
  -4  -7   6      431.48      433.54     13.15 o 
  -3  -7   6      324.30      314.49     10.16 o 
  -2  -7   6       26.82       31.58      4.36 o 
  -1  -7   6      835.67      805.20     13.40 o 
   0  -7   6      761.39      737.53     11.46 o 
   1  -7   6       12.22       13.34      1.64 o 
   2  -7   6      155.23      148.97      4.21 o 
   3  -7   6       71.87       68.16      3.32 o 
   4  -7   6       32.08       34.61      4.26 o 
   5  -7   6        2.10       -0.96      2.92 o 
   6  -7   6      292.65      291.90     10.19 o 
   7  -7   6      113.30      126.41     12.38 o 
  -6  -6   6       65.66       63.17      8.40 o 
  -5  -6   6       81.74       98.77     18.91 o 
  -4  -6   6        2.10        3.34      3.43 o 
  -3  -6   6       21.66       19.95      3.29 o 
  -2  -6   6      163.35      138.77      4.66 o 
  -1  -6   6      571.60      591.52     10.65 o 
   0  -6   6      250.89      275.59      5.30 o 
   1  -6   6     2106.82     2066.29     28.31 o 
   2  -6   6      642.18      643.29      9.23 o 
   3  -6   6      260.11      284.95      5.93 o 
   4  -6   6      157.09      154.46      5.48 o 
   5  -6   6        9.88       10.26      3.16 o 
   6  -6   6      208.65      214.21      7.68 o 
   7  -6   6       14.63        3.66      4.48 o 
  -6  -5   6      165.27      166.87     10.73 o 
  -5  -5   6        1.56        1.56      3.50 o 
  -4  -5   6     1017.23      984.31     22.49 o 
  -3  -5   6     1028.94      976.03     21.64 o 
  -2  -5   6       87.03       95.77      4.29 o 
  -1  -5   6      972.42      922.41     20.85 o 
   0  -5   6       32.05       37.35      1.70 o 
   1  -5   6      497.21      500.22      6.48 o 
   2  -5   6       53.76       49.52      1.67 o 
   3  -5   6      676.86      652.16      9.60 o 
   4  -5   6      630.08      605.76     11.97 o 
   5  -5   6        0.77       -1.11      2.86 o 
   6  -5   6       66.04       65.30      5.07 o 
   7  -5   6       32.89       22.73      4.89 o 
  -7  -4   6       10.58        5.97      7.39 o 
  -6  -4   6      145.04      151.31      9.55 o 
  -5  -4   6       22.88       20.71      3.86 o 
  -4  -4   6       27.66       32.12      3.55 o 
  -3  -4   6       53.55       52.31      4.02 o 
  -2  -4   6     1094.19     1036.24     18.25 o 
  -1  -4   6      194.46      179.83      3.27 o 
   0  -4   6      384.73      386.14      6.99 o 
   1  -4   6     1167.01     1177.83     14.38 o 
   2  -4   6       47.83       57.11      1.99 o 
   3  -4   6       58.42       54.02      2.17 o 
   4  -4   6       72.58       69.53      4.22 o 
   5  -4   6      493.43      495.33     12.44 o 
   6  -4   6      174.62      180.86      7.25 o 
   7  -4   6       14.48       14.73      4.68 o 
  -7  -3   6       92.70       85.90      8.10 o 
  -6  -3   6      139.28      161.94      9.35 o 
  -5  -3   6      107.61      110.37      6.42 o 
  -4  -3   6      219.93      211.63      7.13 o 
  -3  -3   6       53.70       62.47      3.42 o 
  -2  -3   6      497.81      502.44     10.52 o 
  -1  -3   6      508.67      526.04      8.47 o 
   0  -3   6     3053.83     3074.35     31.74 o 
   1  -3   6      904.94      851.30     10.72 o 
   2  -3   6      557.97      599.25      8.08 o 
   3  -3   6     1156.41     1151.18     19.34 o 
   4  -3   6      131.64      130.88      9.73 o 
   5  -3   6      133.76      132.37      7.47 o 
   6  -3   6       19.78       25.42      5.46 o 
  -7  -2   6       47.78       49.52      6.57 o 
  -6  -2   6       15.29       12.86      3.71 o 
  -5  -2   6      939.25      906.19     32.91 o 
  -4  -2   6      589.98      572.13     21.64 o 
  -3  -2   6      324.56      312.93      6.98 o 
  -2  -2   6     2846.04     2959.22     49.03 o 
  -1  -2   6     1579.10     1780.66     19.35 o 
   0  -2   6      189.66      169.38      4.24 o 
   1  -2   6      124.35      138.15      2.77 o 
   2  -2   6      291.02      291.08      4.71 o 
   3  -2   6      108.22      121.66      3.24 o 
   4  -2   6      149.41      145.99      5.82 o 
   5  -2   6      460.58      463.81     13.88 o 
   6  -2   6       70.20       63.38      6.43 o 
  -7  -1   6      237.92      239.91     11.66 o 
  -6  -1   6       43.01       45.82      4.19 o 
  -5  -1   6       88.87       78.70      4.36 o 
  -4  -1   6      167.56      167.36      6.25 o 
  -3  -1   6      309.26      314.54      5.40 o 
  -2  -1   6       12.73        8.35      1.09 o 
  -1  -1   6     3130.82     3200.33     41.29 o 
   0  -1   6     5939.66     6021.54     85.06 o 
   1  -1   6      344.88      309.04      5.09 o 
   2  -1   6      303.87      296.88      5.23 o 
   3  -1   6     1309.47     1277.63     18.26 o 
   4  -1   6        3.58        4.59      3.49 o 
   5  -1   6       80.86       84.48      6.62 o 
   6  -1   6        5.42       -0.41      5.13 o 
  -8   0   6       56.08       44.71      5.65 o 
  -7   0   6       91.47      101.11     10.95 o 
  -6   0   6      101.98      113.17      4.30 o 
  -5   0   6      448.54      470.07      8.37 o 
  -4   0   6      532.02      548.08      8.30 o 
  -3   0   6      105.97      115.62      2.54 o 
  -2   0   6      288.63      276.94      5.46 o 
  -1   0   6      730.96      719.05      9.33 o 
   0   0   6      347.22      415.06      6.61 o 
   1   0   6     1435.47     1527.57     19.68 o 
   2   0   6     1336.44     1307.22     18.81 o 
   3   0   6        7.56       14.68      3.26 o 
   4   0   6      655.87      639.64     16.45 o 
   5   0   6      354.32      355.08     12.29 o 
   6   0   6        0.81        0.86      5.30 o 
  -8   1   6        4.60        1.25      3.73 o 
  -7   1   6        1.14       -0.48      2.23 o 
  -6   1   6      215.54      229.10      6.51 o 
  -5   1   6      280.51      281.24      5.40 o 
  -4   1   6      804.54      821.51     12.73 o 
  -3   1   6     3455.55     3461.94     46.93 o 
  -2   1   6      756.48      807.02     11.89 o 
  -1   1   6      429.26      414.50      6.88 o 
   0   1   6     1719.26     1665.65     21.12 o 
   1   1   6      260.37      264.11      5.30 o 
   2   1   6       67.66       62.37      3.49 o 
   3   1   6        6.40        4.16      2.00 o 
   4   1   6      311.31      291.52     10.19 o 
   5   1   6        3.84        0.42      9.81 o 
   6   1   6      148.44      149.57     22.32 o 
  -8   2   6      154.73      157.81     14.79 o 
  -7   2   6       55.88       45.53      3.34 o 
  -6   2   6       96.33      102.40      3.76 o 
  -5   2   6     1139.11     1101.71     18.33 o 
  -4   2   6        9.54       10.32      1.56 o 
  -3   2   6       20.39       18.21      1.57 o 
  -2   2   6      143.71      149.24      3.61 o 
  -1   2   6     1182.84     1150.06     14.32 o 
   0   2   6        2.39        4.91      1.36 o 
   1   2   6      934.11      928.88     14.14 o 
   2   2   6     1764.11     1733.21     26.69 o 
   3   2   6       16.18       13.84      2.48 o 
   4   2   6      222.38      236.16     10.14 o 
   5   2   6       19.37       21.29      7.08 o 
  -7   3   6       59.50       65.34      3.84 o 
  -6   3   6       20.21       29.52      2.82 o 
  -5   3   6       22.89       26.92      1.83 o 
  -4   3   6      945.83     1011.43     15.20 o 
  -3   3   6      608.86      613.64     12.18 o 
  -2   3   6       79.46       83.36      3.17 o 
  -1   3   6      251.36      239.26      4.35 o 
   1   3   6      385.94      365.50      9.28 o 
   2   3   6       10.19        4.76      2.19 o 
   3   3   6      348.07      366.12      8.19 o 
   4   3   6      240.70      239.89      8.51 o 
   5   3   6        2.70        7.27      6.53 o 
  -7   4   6       21.89       29.00      3.62 o 
  -6   4   6      266.74      266.35      9.47 o 
  -5   4   6        2.03       -0.30      2.02 o 
  -4   4   6      175.44      190.67      6.57 o 
  -3   4   6       46.67       50.39      4.37 o 
  -2   4   6      602.56      580.49     11.39 o 
  -1   4   6      894.51      927.88     14.88 o 
   0   4   6       12.64       13.20      2.14 o 
   1   4   6      590.13      572.38     15.17 o 
   2   4   6      108.84      119.85      4.65 o 
   3   4   6       74.55       71.98      4.01 o 
   4   4   6        2.39        7.80      4.17 o 
  -8   5   6       11.38       19.58      6.73 o 
  -7   5   6      144.19      167.64     12.96 o 
  -6   5   6      465.58      461.75     10.85 o 
  -5   5   6       76.22       78.53      4.74 o 
  -4   5   6      583.63      573.33     14.06 o 
  -3   5   6       24.35       25.17      3.29 o 
  -2   5   6      436.33      428.76      9.45 o 
  -1   5   6        1.70        0.95      1.63 o 
   0   5   6      509.18      511.71      9.92 o 
   1   5   6      695.06      673.75     13.95 o 
   2   5   6       53.88       51.17      4.07 o 
   3   5   6      517.87      532.14     12.23 o 
   4   5   6      111.06      113.36     10.15 o 
  -8   6   6        5.19        3.25      4.60 o 
  -7   6   6       19.08       10.81      4.07 o 
  -6   6   6        4.48       14.93      3.99 o 
  -5   6   6      599.91      573.45     14.71 o 
  -4   6   6      178.99      183.10      7.31 o 
  -3   6   6        2.60        4.41      3.19 o 
  -2   6   6      502.43      475.94     10.58 o 
  -1   6   6      340.39      322.97      6.96 o 
   0   6   6        3.79        6.70      2.14 o 
   1   6   6        3.55        2.98      2.88 o 
   2   6   6       43.10       40.98      4.10 o 
   3   6   6       25.26       32.82      5.50 o 
   4   6   6       12.83       10.24     11.09 o 
  -8   7   6        0.89        2.61      5.15 o 
  -7   7   6      238.07      254.92     11.74 o 
  -6   7   6       40.94       47.05      9.35 o 
  -5   7   6        3.83        0.83      3.49 o 
  -4   7   6       32.57       37.28      4.46 o 
  -3   7   6      233.53      216.16      8.54 o 
  -2   7   6       98.52      103.98      8.62 o 
  -1   7   6       61.54       59.11      3.25 o 
   0   7   6     1443.44     1377.55     22.74 o 
   1   7   6      251.64      264.40     11.53 o 
   2   7   6       49.82       50.69      4.72 o 
   3   7   6       48.71       45.56      6.55 o 
  -7   8   6       75.40       69.59     10.95 o 
  -6   8   6       73.38       77.65     10.95 o 
  -5   8   6      261.88      264.09     11.34 o 
  -4   8   6       85.92       89.73      6.13 o 
  -3   8   6       86.25       94.12      6.41 o 
  -2   8   6       45.38       42.81      5.18 o 
  -1   8   6       40.02       37.77      3.12 o 
   0   8   6       61.39       64.59      5.02 o 
   1   8   6       99.98       96.39      5.14 o 
   2   8   6      298.09      320.60     12.89 o 
  -7   9   6        1.93        7.28      6.48 o 
  -6   9   6       23.62       24.95      7.54 o 
  -5   9   6        1.90       -2.20      4.25 o 
  -4   9   6       11.14        8.18      4.31 o 
  -3   9   6      329.59      326.55     11.90 o 
  -2   9   6      100.97       95.02      8.86 o 
  -1   9   6       31.85       32.67      3.27 o 
   0   9   6       45.45       55.53      4.74 o 
   1   9   6        4.76        2.63      3.88 o 
  -6  10   6       30.93       26.10      7.72 o 
  -5  10   6      163.69      158.66      8.79 o 
  -4  10   6       33.99       41.46      5.96 o 
  -3  10   6        1.61       -4.12      4.74 o 
  -2  10   6        0.37        1.12      4.99 o 
  -1  10   6      208.59      214.31      6.99 o 
   0  10   6        0.47       -2.22      4.22 o 
   1  10   6       59.28       62.25      6.16 o 
  -6  11   6       17.02       20.28      7.94 o 
  -5  11   6       34.26       22.32      7.44 o 
  -4  11   6      378.37      418.86     59.43 o 
  -3  11   6      106.70      114.84      9.64 o 
  -2  11   6        2.92       -5.44      5.44 o 
  -1  11   6       75.52       87.20      8.36 o 
  -4  12   6       14.62        6.89      8.39 o 
  -3  12   6        0.85        5.83      8.13 o 
   0 -14   7       13.41       12.64      5.53 o 
   1 -14   7       19.51       17.72      4.61 o 
   2 -14   7       33.02       34.35      4.75 o 
   3 -14   7       18.94       26.74      6.42 o 
   4 -14   7      196.47      196.20     17.91 o 
  -2 -13   7       57.97       63.98     10.52 o 
  -1 -13   7      119.10      126.25      6.80 o 
   0 -13   7       60.80       63.08      5.33 o 
   1 -13   7       33.50       25.51      4.53 o 
   2 -13   7       15.89       19.35      4.00 o 
   3 -13   7       26.69       29.46      9.95 o 
   4 -13   7       14.96       24.93      7.24 o 
   5 -13   7       39.67       45.30      9.04 o 
  -2 -12   7        3.96        1.15      5.53 o 
  -1 -12   7        3.61       -0.12      3.59 o 
   0 -12   7       49.30       55.24      4.96 o 
   1 -12   7      305.74      304.49      9.53 o 
   2 -12   7       67.77       64.65      5.92 o 
   3 -12   7      140.44      128.22      5.50 o 
   4 -12   7      113.53      100.23      9.59 o 
   5 -12   7        1.27       -0.16      5.63 o 
  -3 -11   7       33.28       37.73      7.84 o 
  -2 -11   7      141.70      150.59      7.78 o 
  -1 -11   7      220.26      210.63      9.93 o 
   0 -11   7        0.81       -0.42      2.80 o 
   1 -11   7       36.84       33.39      3.92 o 
   2 -11   7        7.24        7.26      3.17 o 
   3 -11   7      144.81      148.14      5.18 o 
   4 -11   7       11.85        9.67      7.64 o 
   5 -11   7      129.71      127.46      8.31 o 
   6 -11   7      176.00      181.85     10.17 o 
  -4 -10   7       39.50       22.46     10.81 o 
  -3 -10   7       72.88       80.30     10.95 o 
  -2 -10   7       35.28       40.25      6.53 o 
  -1 -10   7       48.68       44.02      3.42 o 
   0 -10   7      323.82      327.68      8.16 o 
   1 -10   7      218.69      236.46      7.52 o 
   2 -10   7       20.04       22.47      3.98 o 
   3 -10   7       74.57       84.91      3.84 o 
   4 -10   7       10.13       21.13      4.90 o 
   5 -10   7        2.50        1.84      4.39 o 
   6 -10   7       11.72       10.63      4.68 o 
  -5  -9   7       92.40       97.25     13.36 o 
  -4  -9   7       93.78       97.95      9.11 o 
  -3  -9   7        0.78        3.18      5.97 o 
  -2  -9   7       75.59       72.18      5.26 o 
  -1  -9   7       17.89       20.54      2.54 o 
   0  -9   7      179.71      179.88      5.15 o 
   1  -9   7       88.02       90.98      3.92 o 
   2  -9   7      613.34      581.83     12.63 o 
   3  -9   7      131.32      134.96      6.96 o 
   4  -9   7       58.82       61.37      5.51 o 
   5  -9   7      121.77      110.26     10.10 o 
   6  -9   7       24.93       27.39      4.88 o 
  -5  -8   7       19.52       18.10      6.90 o 
  -4  -8   7       14.18        6.09      5.91 o 
  -3  -8   7      681.00      646.37     32.56 o 
  -2  -8   7      718.40      706.34     14.49 o 
  -1  -8   7       99.71      114.81      4.54 o 
   0  -8   7     1336.27     1316.52     20.77 o 
   1  -8   7      204.88      184.62      6.32 o 
   2  -8   7       15.78       14.99      2.73 o 
   3  -8   7       45.54       42.55      2.66 o 
   4  -8   7       73.12       83.28      6.01 o 
   5  -8   7      179.78      196.17      7.88 o 
   6  -8   7        1.42       -1.13      3.74 o 
  -6  -7   7        2.15       10.24      9.10 o 
  -5  -7   7      103.45      101.58      9.53 o 
  -4  -7   7       37.92       41.70      6.53 o 
  -3  -7   7       36.11       38.48      5.87 o 
  -2  -7   7       82.96       94.25      4.24 o 
  -1  -7   7      905.59      876.91     14.84 o 
   0  -7   7       72.63       81.04      2.98 o 
   1  -7   7      401.24      396.04      6.76 o 
   2  -7   7      870.63      879.37     14.60 o 
   3  -7   7      543.83      520.28      9.68 o 
   4  -7   7        3.55        1.04      3.51 o 
   5  -7   7      219.00      212.96      7.03 o 
   6  -7   7       65.70       72.38      5.31 o 
  -6  -6   7       56.93       58.07      7.79 o 
  -5  -6   7      217.84      212.73     11.81 o 
  -4  -6   7        0.40        1.59      4.29 o 
  -3  -6   7      249.29      250.63     11.55 o 
  -2  -6   7       43.94       49.94      3.03 o 
  -1  -6   7       72.66       69.59      2.71 o 
   0  -6   7       42.26       41.70      2.03 o 
   1  -6   7      981.62     1009.87     12.08 o 
   2  -6   7      171.68      163.01      4.53 o 
   3  -6   7      265.91      283.89      6.24 o 
   4  -6   7     1242.94     1196.36     22.50 o 
   5  -6   7      154.87      149.70      7.75 o 
   6  -6   7      103.06       97.16      5.98 o 
  -6  -5   7       23.20       22.17      6.35 o 
  -5  -5   7        4.66        9.18      8.39 o 
  -4  -5   7      764.72      720.96     22.61 o 
  -3  -5   7      808.74      816.44     23.93 o 
  -2  -5   7      241.61      232.10      5.86 o 
  -1  -5   7     1734.62     1712.46     23.67 o 
   0  -5   7     1346.27     1402.08     19.78 o 
   1  -5   7      127.01      132.77      2.93 o 
   2  -5   7      365.51      373.01      6.47 o 
   3  -5   7        2.58        3.19      1.62 o 
   4  -5   7       23.99       26.46      3.27 o 
   5  -5   7      153.99      167.26      6.48 o 
   6  -5   7      208.35      214.20      7.85 o 
  -7  -4   7       23.03       23.60      8.25 o 
  -6  -4   7      215.75      225.90     22.46 o 
  -5  -4   7       92.61       85.25      6.97 o 
  -4  -4   7        3.49        6.34      3.82 o 
  -3  -4   7      510.10      484.81     15.98 o 
  -2  -4   7      156.40      142.13      4.02 o 
  -1  -4   7        8.40       12.41      1.03 o 
   0  -4   7      336.24      335.96      5.13 o 
   1  -4   7     2269.26     2280.41     25.34 o 
   2  -4   7      523.15      522.83      7.59 o 
   3  -4   7      371.81      361.64      6.31 o 
   4  -4   7     1027.94      984.81     19.68 o 
   5  -4   7        4.68        2.40      3.76 o 
   6  -4   7       17.68       15.98      4.16 o 
  -7  -3   7        2.38       -1.10      5.08 o 
  -6  -3   7       81.62       69.24      7.82 o 
  -5  -3   7       57.61       46.09      5.67 o 
  -4  -3   7      251.14      236.94     10.36 o 
  -3  -3   7      160.33      149.44      7.49 o 
  -2  -3   7      438.07      461.54     15.49 o 
  -1  -3   7      501.13      481.23      6.39 o 
   0  -3   7        7.93       12.33      0.96 o 
   1  -3   7       33.02       29.06      1.62 o 
   2  -3   7      134.30      140.75      3.20 o 
   3  -3   7      541.38      526.72      8.89 o 
   4  -3   7        2.12       -0.59      3.12 o 
   5  -3   7      220.78      232.12      8.44 o 
   6  -3   7      185.21      208.60     10.62 o 
  -7  -2   7       44.75       42.56      6.07 o 
  -6  -2   7      165.84      149.37      8.93 o 
  -5  -2   7       15.58       17.89      4.31 o 
  -4  -2   7      245.07      246.86     10.08 o 
  -3  -2   7      252.65      272.45      7.83 o 
  -2  -2   7      920.64      846.51     12.87 o 
  -1  -2   7       80.16       79.07      2.19 o 
   0  -2   7      539.61      537.92      7.85 o 
   1  -2   7     2105.41     2105.65     26.62 o 
   2  -2   7       90.80       83.78      2.73 o 
   3  -2   7      311.74      290.29      5.81 o 
   4  -2   7       45.99       51.20      4.23 o 
   5  -2   7       68.32       67.38      6.17 o 
   6  -2   7        3.03       -1.69      5.19 o 
  -7  -1   7      102.95       86.61      6.98 o 
  -6  -1   7       31.34       23.72      4.39 o 
  -5  -1   7      621.84      624.61     28.58 o 
  -4  -1   7     2539.50     2463.91     49.62 o 
  -3  -1   7        1.29       -0.87      0.98 o 
  -2  -1   7      201.01      187.05      4.40 o 
  -1  -1   7      479.89      506.37      7.15 o 
   0  -1   7      167.93      154.91      3.56 o 
   1  -1   7       17.95       22.13      1.61 o 
   2  -1   7      833.43      781.10     11.93 o 
   3  -1   7     1091.41     1039.60     15.51 o 
   4  -1   7       24.21       23.54      3.61 o 
   5  -1   7      295.53      304.01     20.05 o 
   6  -1   7       87.11       89.60      7.82 o 
  -8   0   7       61.74       67.30      6.48 o 
  -7   0   7       60.84       66.10      4.57 o 
  -6   0   7        7.02        7.07      3.08 o 
  -5   0   7        8.99        9.80      2.60 o 
  -4   0   7      138.20      133.01      3.41 o 
  -3   0   7     1596.96     1560.12     22.13 o 
  -2   0   7      795.60      814.54     13.54 o 
  -1   0   7       90.38       99.80      3.02 o 
   0   0   7      948.29      902.88     13.69 o 
   1   0   7      317.30      312.01      5.50 o 
   2   0   7      103.28      107.30      3.45 o 
   3   0   7       29.00       22.19      2.31 o 
   4   0   7      121.99      126.05      5.98 o 
   5   0   7      110.14      137.14     10.05 o 
  -8   1   7       84.34       88.57      5.28 o 
  -7   1   7      241.35      242.18     13.16 o 
  -6   1   7       21.77       22.05      3.01 o 
  -5   1   7      322.38      298.14      5.74 o 
  -4   1   7        0.47        0.71      1.40 o 
  -3   1   7       27.12       24.96      1.59 o 
  -2   1   7       66.01       70.38      2.39 o 
  -1   1   7      651.40      629.80      8.54 o 
   0   1   7     2224.52     2248.19     28.24 o 
   1   1   7       18.44       18.29      1.96 o 
   2   1   7      996.97      982.50     16.30 o 
   3   1   7      342.57      332.44      7.55 o 
   4   1   7        2.80        3.04      3.79 o 
   5   1   7        4.77       -0.19      5.03 o 
  -8   2   7       12.80       -2.84      9.95 o 
  -7   2   7        6.72       10.82      5.31 o 
  -6   2   7      189.78      189.07      6.92 o 
  -5   2   7      353.29      378.19      7.21 o 
  -4   2   7       10.90        9.06      1.93 o 
  -3   2   7      345.83      348.35      8.95 o 
  -2   2   7      171.57      173.12      4.75 o 
  -1   2   7      781.85      794.40     11.34 o 
   0   2   7       15.57       15.58      1.83 o 
   1   2   7      816.15      829.59     13.07 o 
   2   2   7      596.08      571.69     10.79 o 
   3   2   7       26.19       29.29      3.04 o 
   4   2   7      573.37      592.38     17.24 o 
   5   2   7      224.06      236.61     13.97 o 
  -8   3   7      146.42      149.28     16.78 o 
  -7   3   7        5.69        1.72      5.15 o 
  -6   3   7        3.17        2.52      2.37 o 
  -5   3   7       42.52       37.55      4.56 o 
  -4   3   7      173.32      181.19      5.91 o 
  -3   3   7      330.58      321.24     10.10 o 
  -2   3   7      118.39      129.38      4.47 o 
  -1   3   7      849.21      799.66     11.66 o 
   0   3   7      274.57      252.59      7.33 o 
   1   3   7        3.17        0.05      2.00 o 
   2   3   7        4.27        3.64      2.36 o 
   3   3   7        0.44       -0.71      2.59 o 
   4   3   7       38.79       38.24      4.85 o 
  -7   4   7       29.08       25.64     10.38 o 
  -6   4   7      446.91      452.89     10.67 o 
  -5   4   7      196.23      204.94      6.70 o 
  -4   4   7       10.43        7.02      2.93 o 
  -3   4   7      204.56      230.89      7.65 o 
  -2   4   7       11.07       13.63      2.28 o 
  -1   4   7       82.26       79.48      4.99 o 
   0   4   7       42.17       36.34      4.20 o 
   1   4   7      941.22      894.77     17.01 o 
   2   4   7      171.16      173.16      6.32 o 
   3   4   7       59.67       47.74      4.19 o 
   4   4   7      131.83      144.44     19.48 o 
  -7   5   7        7.59        8.04      4.09 o 
  -6   5   7        2.95        1.68      3.43 o 
  -5   5   7      185.41      189.56      7.50 o 
  -4   5   7      604.19      602.15     15.07 o 
  -3   5   7       56.04       60.90      4.49 o 
  -2   5   7      846.03      824.05     19.38 o 
  -1   5   7      520.21      486.21     10.21 o 
   0   5   7        3.39        5.72      2.38 o 
   1   5   7      107.22      101.85      4.85 o 
   2   5   7        4.85        1.97      3.09 o 
   3   5   7      148.68      169.27      6.69 o 
   4   5   7       21.16       20.02      8.53 o 
  -8   6   7       42.34       42.08      6.82 o 
  -7   6   7        2.99        5.58      7.25 o 
  -6   6   7      133.82      149.53     11.20 o 
  -5   6   7       56.22       53.17     10.19 o 
  -4   6   7       21.51       21.38      4.88 o 
  -3   6   7       62.45       53.15      4.82 o 
  -2   6   7      368.35      369.74     12.58 o 
  -1   6   7        7.00        6.34      2.19 o 
   0   6   7      132.79      130.73      6.41 o 
   1   6   7      230.85      265.38      8.09 o 
   2   6   7       22.63       24.64      6.77 o 
   3   6   7       60.33       60.98      5.70 o 
  -7   7   7      258.86      265.58     12.47 o 
  -6   7   7       82.77       77.11      5.85 o 
  -5   7   7      136.66      148.46      8.17 o 
  -4   7   7      851.23      793.56     36.40 o 
  -3   7   7      217.14      206.16      8.72 o 
  -2   7   7        6.17        3.17      3.76 o 
  -1   7   7       23.76       21.86      3.44 o 
   0   7   7       82.23       84.06      4.72 o 
   1   7   7        5.61        5.38      3.57 o 
   2   7   7       92.07       97.37      5.92 o 
  -7   8   7       30.87       29.66      6.83 o 
  -6   8   7        2.57        1.27      4.43 o 
  -5   8   7       48.22       49.11      5.61 o 
  -4   8   7       26.18       23.26      4.89 o 
  -3   8   7      770.44      785.03     20.22 o 
  -2   8   7      218.21      214.60      9.53 o 
  -1   8   7        0.55       -2.41      2.41 o 
   0   8   7      122.52      125.50      6.39 o 
   1   8   7      101.15       97.32      5.02 o 
   2   8   7        9.61        9.61      4.67 o 
  -7   9   7       52.48       52.72      8.05 o 
  -6   9   7        0.03        0.28      6.11 o 
  -5   9   7       84.19       87.23      8.73 o 
  -4   9   7      147.34      141.75      8.26 o 
  -3   9   7      128.83      134.26      9.31 o 
  -2   9   7       17.53       24.87      5.30 o 
  -1   9   7        0.68        2.19      2.86 o 
   0   9   7      101.63      105.59     11.29 o 
   1   9   7        7.52        4.62      4.63 o 
  -6  10   7       35.07       20.70      7.72 o 
  -5  10   7       43.99       55.74      7.77 o 
  -4  10   7        0.63       -4.93      4.93 o 
  -3  10   7       17.94       30.04     11.44 o 
  -2  10   7       25.17       16.81      6.02 o 
  -1  10   7       32.54       16.23      6.55 o 
   0  10   7       10.31       17.40      4.65 o 
  -5  11   7        5.13       13.43      6.32 o 
  -4  11   7       58.21       65.92     11.65 o 
  -3  11   7        1.39        5.61      5.94 o 
  -2  11   7        4.55        3.98      9.95 o 
   0 -14   8      242.25      258.14     14.79 o 
   1 -14   8        1.22        3.36      4.81 o 
   2 -14   8       30.76       36.86      5.02 o 
   3 -14   8       35.99       22.51      9.53 o 
  -1 -13   8        1.60        3.15      4.61 o 
   0 -13   8        0.43       -0.37      4.61 o 
   1 -13   8      240.91      262.73     31.85 o 
   2 -13   8       34.79       37.38      4.57 o 
   3 -13   8        3.88        1.20      5.31 o 
   4 -13   8       74.82       92.98     13.36 o 
  -2 -12   8       14.88       13.92      5.93 o 
  -1 -12   8       15.92       11.10      4.05 o 
   0 -12   8        2.28        5.12      6.11 o 
   1 -12   8        1.49        4.10      3.72 o 
   2 -12   8        0.81        0.52      3.47 o 
   3 -12   8      179.76      170.43      6.40 o 
   4 -12   8      147.20      152.60      9.34 o 
   5 -12   8       35.44       31.96      7.08 o 
  -3 -11   8        0.78        9.11      9.53 o 
  -2 -11   8      329.86      308.41     11.25 o 
  -1 -11   8      302.59      313.08      9.69 o 
   0 -11   8       15.97       21.64      4.62 o 
   1 -11   8      239.60      235.34      7.96 o 
   2 -11   8      262.61      260.40     11.04 o 
   3 -11   8       12.24        8.92      2.72 o 
   4 -11   8       26.09       31.65      5.88 o 
   5 -11   8       78.58       86.97      9.33 o 
  -4 -10   8       73.30       89.57     13.08 o 
  -3 -10   8       37.80       38.86     18.06 o 
  -2 -10   8        3.98        4.16      3.89 o 
  -1 -10   8      130.49      133.11      5.53 o 
   0 -10   8      138.35      142.85     12.11 o 
   1 -10   8       18.21       22.56      3.43 o 
   2 -10   8        1.25        2.85      2.66 o 
   3 -10   8      396.88      416.86      8.97 o 
   4 -10   8      244.39      234.79      9.90 o 
   5 -10   8        2.16       -1.88      4.57 o 
   6 -10   8       56.28       55.11      6.20 o 
  -5  -9   8        0.45        0.00      9.38 o 
  -4  -9   8       76.43       85.63      9.11 o 
  -3  -9   8        0.02        1.84      5.62 o 
  -2  -9   8       88.80       95.35      9.63 o 
  -1  -9   8       11.62       11.60      2.93 o 
   0  -9   8       31.94       39.42      3.05 o 
   1  -9   8       34.34       32.56      4.26 o 
   2  -9   8      105.77      108.93      4.30 o 
   3  -9   8       86.95      101.76      5.60 o 
   4  -9   8       83.05       96.92      6.47 o 
   5  -9   8      303.63      290.14      9.84 o 
   6  -9   8       29.70       38.36      5.41 o 
  -5  -8   8        7.60        9.10      8.25 o 
  -4  -8   8       95.15       96.83     13.93 o 
  -3  -8   8      155.53      162.31     10.25 o 
  -2  -8   8      148.06      156.90      9.17 o 
  -1  -8   8      176.51      174.78      5.67 o 
   0  -8   8      393.65      395.16      8.00 o 
   1  -8   8      501.91      504.59      9.88 o 
   2  -8   8       11.11       12.12      3.11 o 
   3  -8   8      588.85      589.77     11.07 o 
   4  -8   8        8.20        7.92      4.30 o 
   5  -8   8        3.36        5.90      3.94 o 
   6  -8   8        2.24       -2.00      4.31 o 
  -6  -7   8       35.12       48.91     10.52 o 
  -5  -7   8      291.64      285.96     42.51 o 
  -4  -7   8      149.27      149.30      9.91 o 
  -3  -7   8       81.37       94.26     10.81 o 
  -2  -7   8      952.04      934.00     36.78 o 
  -1  -7   8      188.97      191.63      5.67 o 
   0  -7   8       89.92       99.46      3.69 o 
   1  -7   8        8.07        5.34      1.49 o 
   2  -7   8      615.75      626.25     11.29 o 
   3  -7   8       22.78       21.67      2.46 o 
   4  -7   8      392.85      385.86     10.38 o 
   5  -7   8      506.06      512.65     11.82 o 
   6  -7   8       13.94        7.95      6.14 o 
  -6  -6   8       12.83       12.51      7.96 o 
  -5  -6   8       46.46       48.92      9.10 o 
  -4  -6   8      140.30      138.80      8.93 o 
  -3  -6   8      132.09      129.59      9.81 o 
  -2  -6   8       37.53       42.35      3.83 o 
  -1  -6   8      386.91      384.13     12.44 o 
   0  -6   8     1747.31     1760.79     23.07 o 
   1  -6   8      275.59      258.73      4.55 o 
   2  -6   8      102.37      108.33      4.58 o 
   3  -6   8        4.88        2.62      2.18 o 
   4  -6   8       11.24        7.83      3.00 o 
   5  -6   8       44.86       44.61      4.48 o 
   6  -6   8       55.24       54.34      5.31 o 
  -6  -5   8       45.92       30.63      6.76 o 
  -5  -5   8      190.28      185.46     10.72 o 
  -4  -5   8        0.47       -1.02      7.11 o 
  -3  -5   8       21.11       22.05      4.52 o 
  -2  -5   8       55.06       49.17      3.69 o 
  -1  -5   8      336.11      340.26     13.34 o 
   0  -5   8      363.14      361.23      5.65 o 
   1  -5   8      874.08      845.08     10.43 o 
   2  -5   8     1379.62     1377.73     19.74 o 
   3  -5   8       86.15       85.64      3.09 o 
   4  -5   8       90.67       97.36      4.36 o 
   5  -5   8      186.51      183.47      8.98 o 
   6  -5   8        1.33        0.00      4.00 o 
  -7  -4   8       12.96       17.35      7.96 o 
  -6  -4   8       48.19       47.97      8.67 o 
  -5  -4   8       20.34       29.96      9.67 o 
  -4  -4   8      308.39      277.12     19.90 o 
  -3  -4   8     1341.30     1243.54     34.08 o 
  -2  -4   8       50.67       52.74      3.62 o 
  -1  -4   8      489.26      457.38      7.73 o 
   0  -4   8      190.53      206.13      3.40 o 
   1  -4   8      578.68      587.41      8.93 o 
   2  -4   8       10.00        6.35      1.56 o 
   3  -4   8      264.19      269.62      5.80 o 
   4  -4   8      649.56      653.54     12.88 o 
   5  -4   8       18.45       28.24      4.39 o 
   6  -4   8      230.32      271.10     12.09 o 
  -7  -3   8       21.12       26.57      6.29 o 
  -6  -3   8      215.03      226.29     11.47 o 
  -5  -3   8       34.61       42.00      5.63 o 
  -4  -3   8       31.36       27.59      4.65 o 
  -3  -3   8       30.36       29.50      4.49 o 
  -2  -3   8      277.45      265.87      6.07 o 
  -1  -3   8      430.44      424.23      6.43 o 
   0  -3   8       20.79       21.47      1.40 o 
   1  -3   8      467.16      432.33      6.89 o 
   2  -3   8       77.12       77.74      2.69 o 
   3  -3   8        2.79       -0.04      1.86 o 
   4  -3   8        4.69        6.56      3.28 o 
   5  -3   8       23.71       16.75      5.82 o 
   6  -3   8      107.97       95.20      8.36 o 
  -7  -2   8       49.11       40.72      6.41 o 
  -6  -2   8      129.67      115.76      7.89 o 
  -5  -2   8      102.04       93.73      6.88 o 
  -4  -2   8      629.22      598.27     31.56 o 
  -3  -2   8      209.22      212.08      6.58 o 
  -2  -2   8       64.19       54.32      4.50 o 
  -1  -2   8      648.17      662.05      9.75 o 
   0  -2   8      115.69      104.08      3.04 o 
   1  -2   8      544.61      567.22      8.51 o 
   2  -2   8       48.11       52.69      2.56 o 
   3  -2   8      500.00      495.68     10.07 o 
   4  -2   8      318.07      306.21     13.83 o 
   5  -2   8        4.66       -1.45      4.86 o 
   6  -2   8       15.52       12.41      7.52 o 
  -7  -1   8        1.02        4.73      3.63 o 
  -6  -1   8       17.87       14.25      3.48 o 
  -5  -1   8       53.24       48.79      3.98 o 
  -4  -1   8       58.18       58.95      3.87 o 
  -3  -1   8       61.84       57.16      3.67 o 
  -2  -1   8     1041.26     1046.21     18.99 o 
  -1  -1   8      208.56      180.28      3.25 o 
   0  -1   8     1103.76     1128.82     16.34 o 
   1  -1   8      175.89      177.54      4.00 o 
   2  -1   8       22.13       26.94      2.22 o 
   3  -1   8      269.93      247.21      5.62 o 
   4  -1   8        0.42       -0.94      3.35 o 
   5  -1   8      303.59      314.74     12.20 o 
  -8   0   8        1.68       -6.82      9.38 o 
  -7   0   8      350.69      347.07     11.33 o 
  -6   0   8       87.41       86.81      4.90 o 
  -5   0   8      105.51      102.17      5.04 o 
  -4   0   8      150.80      140.48      5.72 o 
  -3   0   8        5.38        1.73      2.68 o 
  -2   0   8      104.62       95.50      3.87 o 
  -1   0   8        0.33       -0.95      0.95 o 
   0   0   8     1121.21     1081.87     15.81 o 
   1   0   8      200.36      204.14      4.43 o 
   2   0   8        1.99        3.00      1.88 o 
   3   0   8      254.76      258.73      6.00 o 
   4   0   8       82.80       85.78      5.55 o 
   5   0   8       27.06       28.65      6.15 o 
  -8   1   8       17.60       19.21      3.90 o 
  -7   1   8       24.30       22.63      3.75 o 
  -6   1   8       53.93       56.19      5.95 o 
  -5   1   8      805.53      805.26     25.67 o 
  -4   1   8     1396.87     1368.03     29.47 o 
  -3   1   8        2.34        0.83      3.62 o 
  -2   1   8      836.21      865.65     15.62 o 
  -1   1   8      189.43      184.76      4.32 o 
   0   1   8      146.59      137.99      4.39 o 
   1   1   8       21.68       24.59      2.35 o 
   2   1   8      549.43      513.04     10.14 o 
   3   1   8       97.98      101.45      4.02 o 
   4   1   8      155.00      144.16      7.14 o 
   5   1   8      214.26      207.29     18.48 o 
  -8   2   8        0.53       -1.59      6.01 o 
  -7   2   8       16.37       14.58      4.98 o 
  -6   2   8        1.41        0.17      3.10 o 
  -5   2   8        8.35       10.03      3.42 o 
  -4   2   8      118.25      128.55      6.43 o 
  -3   2   8     1377.64     1406.07     29.22 o 
  -2   2   8       31.89       27.36      2.98 o 
  -1   2   8     1068.50     1018.27     19.82 o 
   0   2   8      700.38      662.76     11.70 o 
   1   2   8      262.00      245.42      6.21 o 
   2   2   8      124.98      114.75      5.66 o 
   3   2   8       58.97       60.16      5.09 o 
   4   2   8       83.99       76.34      8.21 o 
  -8   3   8      101.67      104.07     15.64 o 
  -7   3   8       54.51       58.95      7.28 o 
  -6   3   8        1.97        4.92      3.54 o 
  -5   3   8      365.06      339.20     10.86 o 
  -4   3   8        9.95       13.11      4.21 o 
  -3   3   8       34.99       47.94      7.20 o 
  -2   3   8      203.27      211.01      7.27 o 
  -1   3   8      244.18      220.34      5.88 o 
   0   3   8      114.60      115.29      4.15 o 
   1   3   8        0.91       -0.62      3.46 o 
   2   3   8      397.43      410.77      9.94 o 
   3   3   8       26.34       34.86      3.97 o 
   4   3   8       54.62       53.90      7.74 o 
  -8   4   8        4.22        7.39     11.94 o 
  -7   4   8        3.15        1.59      3.83 o 
  -6   4   8      161.08      159.54      9.72 o 
  -5   4   8       89.26       89.71      8.39 o 
  -4   4   8      332.18      344.15     20.73 o 
  -3   4   8      661.65      641.53     27.56 o 
  -2   4   8      115.48      103.52      5.49 o 
  -1   4   8       75.63       85.38      3.37 o 
   0   4   8      317.88      315.93     16.41 o 
   1   4   8      164.25      145.69      5.69 o 
   2   4   8       42.48       54.21      4.36 o 
   3   4   8       31.10       38.12      4.43 o 
   4   4   8       83.34       87.01     14.22 o 
  -7   5   8       13.68       10.02      4.92 o 
  -6   5   8       18.40       26.09      5.33 o 
  -5   5   8      119.89      114.10      7.83 o 
  -4   5   8        1.48        5.60      3.29 o 
  -3   5   8       86.61       86.33      5.46 o 
  -2   5   8      354.12      355.56     11.13 o 
  -1   5   8       51.70       56.47      3.09 o 
   0   5   8       13.01       10.75      2.74 o 
   1   5   8      428.81      416.13     10.13 o 
   2   5   8      124.37      123.52      7.39 o 
   3   5   8       27.26       33.72      4.42 o 
  -7   6   8       26.94       33.63      6.27 o 
  -6   6   8       73.95       76.02      7.24 o 
  -5   6   8       25.19       33.07      4.66 o 
  -4   6   8      377.29      392.36     21.71 o 
  -3   6   8      554.80      564.79     15.37 o 
  -2   6   8       75.47       78.13      5.80 o 
  -1   6   8      171.68      170.70      5.87 o 
   0   6   8       64.37       59.69      3.67 o 
   1   6   8       61.29       62.81      4.80 o 
   2   6   8        2.30       -1.79      3.60 o 
  -7   7   8        0.73        8.81      8.25 o 
  -6   7   8       57.30       61.96     22.32 o 
  -5   7   8       98.87      106.89      6.93 o 
  -4   7   8       47.39       60.19      5.82 o 
  -3   7   8        1.39        2.48      4.16 o 
  -2   7   8      155.12      159.11     12.03 o 
  -1   7   8      249.57      266.87      6.75 o 
   0   7   8       32.03       25.71      3.81 o 
   1   7   8       70.34       68.76      5.31 o 
   2   7   8        6.68        6.16      4.71 o 
  -7   8   8       21.02       25.88      9.95 o 
  -6   8   8       65.31       74.26     17.63 o 
  -5   8   8        7.26       -1.18      4.62 o 
  -4   8   8       37.59       38.30      5.50 o 
  -3   8   8       30.34       23.04      5.32 o 
  -2   8   8        4.72        2.71      4.72 o 
  -1   8   8       15.18        8.14      4.02 o 
   0   8   8      283.08      296.99      8.90 o 
   1   8   8       71.96       78.92      5.38 o 
  -6   9   8        0.72        1.86      5.39 o 
  -5   9   8       67.86       78.36      7.05 o 
  -4   9   8      210.92      223.74     10.32 o 
  -3   9   8        2.11       -2.50      5.03 o 
  -2   9   8       98.08       85.27      7.56 o 
  -1   9   8       44.60       44.16      5.98 o 
   0   9   8        8.09        2.31      4.42 o 
  -5  10   8        1.68        4.28      5.81 o 
  -4  10   8       24.18       15.65      5.93 o 
  -3  10   8       42.88       49.88      8.61 o 
  -2  10   8       35.29       29.76      8.72 o 
  -1  10   8       29.85       17.11     16.21 o 
   1 -14   9       14.30        9.92      5.50 o 
   2 -14   9       93.27       92.65      6.90 o 
  -1 -13   9       16.71        8.45      5.40 o 
   0 -13   9      130.29      125.54     12.94 o 
   1 -13   9       29.57       29.08      5.66 o 
   2 -13   9        5.40        5.43      4.65 o 
   3 -13   9       11.66        9.95      8.25 o 
   4 -13   9      150.29      164.70     10.81 o 
  -2 -12   9        7.59       10.70      5.89 o 
  -1 -12   9       31.53       42.73      5.42 o 
   0 -12   9      113.76      127.49     16.21 o 
   1 -12   9        3.77        3.55      4.41 o 
   2 -12   9      144.32      158.14      8.05 o 
   3 -12   9        1.45       -0.28      3.04 o 
   4 -12   9       15.84       10.25      9.81 o 
  -3 -11   9       26.33       22.46      7.64 o 
  -2 -11   9       23.29       21.97      5.24 o 
  -1 -11   9       11.33       10.94      3.93 o 
   0 -11   9       53.96       62.86      6.11 o 
   1 -11   9      382.50      376.49     12.62 o 
   2 -11   9      207.09      215.71      9.14 o 
   3 -11   9       23.47       31.11      3.91 o 
   4 -11   9      194.43      192.74      9.19 o 
   5 -11   9      111.86      122.01      8.58 o 
  -4 -10   9       81.76       73.93     13.08 o 
  -3 -10   9       76.23       81.14     14.64 o 
  -2 -10   9       26.79       37.29      7.31 o 
  -1 -10   9      591.32      595.67     19.08 o 
   0 -10   9      116.49      117.39      6.63 o 
   1 -10   9        2.26        2.41      5.40 o 
   2 -10   9        0.45        2.76      3.09 o 
   3 -10   9      124.02      132.82      5.36 o 
   4 -10   9        4.37        3.57      3.80 o 
   5 -10   9       50.75       44.18      5.45 o 
  -4  -9   9       64.54       73.49      8.85 o 
  -3  -9   9        3.68       13.29      6.13 o 
  -2  -9   9        2.02       -0.37      3.55 o 
  -1  -9   9       34.28       38.27      3.49 o 
   0  -9   9      145.68      161.18     10.55 o 
   1  -9   9      416.10      422.52     19.48 o 
   2  -9   9       20.28       16.17      3.30 o 
   3  -9   9       30.46       36.45      3.11 o 
   4  -9   9       18.30       19.50      4.03 o 
   5  -9   9        0.91       -1.32      4.10 o 
  -5  -8   9       72.98       69.38     12.23 o 
  -4  -8   9      125.97      124.41     19.76 o 
  -3  -8   9        2.45        7.74      5.22 o 
  -2  -8   9       97.71      100.77      5.97 o 
  -1  -8   9       99.29       97.85      4.39 o 
   0  -8   9       55.88       66.66      3.94 o 
   1  -8   9      146.84      149.12      7.12 o 
   2  -8   9       69.31       76.28      3.85 o 
   3  -8   9      173.51      177.19      5.42 o 
   4  -8   9       50.09       45.62      4.74 o 
   5  -8   9       64.28       79.32      8.86 o 
  -5  -7   9        5.10        9.95      6.31 o 
  -4  -7   9        6.77        0.28      5.03 o 
  -3  -7   9      136.66      132.08     13.08 o 
  -2  -7   9      496.46      498.30     13.26 o 
  -1  -7   9        7.47        9.30      2.48 o 
   0  -7   9     1014.33      987.55     18.34 o 
   1  -7   9      180.24      190.06      6.03 o 
   2  -7   9      139.04      140.89      4.59 o 
   3  -7   9       49.92       54.06      3.84 o 
   4  -7   9        0.10       -2.72      2.72 o 
   5  -7   9      213.15      212.34      8.47 o 
   6  -7   9        2.46        0.03      5.62 o 
  -6  -6   9       13.61       12.80      8.53 o 
  -5  -6   9      190.69      204.46     17.06 o 
  -4  -6   9      212.19      235.97     12.22 o 
  -3  -6   9      291.59      270.44     12.45 o 
  -2  -6   9       59.13       52.16      4.21 o 
  -1  -6   9      131.77      139.72      4.88 o 
   0  -6   9       20.34       25.26      2.20 o 
   1  -6   9       49.66       53.28      2.71 o 
   2  -6   9      317.61      317.76      6.42 o 
   3  -6   9      242.37      242.33      5.72 o 
   4  -6   9        8.57        4.56      2.85 o 
   5  -6   9       53.12       55.25      4.89 o 
   6  -6   9        2.86        0.83      4.89 o 
  -6  -5   9       26.96       18.48      6.68 o 
  -5  -5   9      106.06       89.46      8.47 o 
  -4  -5   9        0.44       -4.49      4.49 o 
  -3  -5   9      700.54      625.76     20.71 o 
  -2  -5   9      698.98      645.21     15.40 o 
  -1  -5   9        4.06        3.11      1.67 o 
   0  -5   9       60.99       68.01      3.04 o 
   1  -5   9       23.05       24.89      1.59 o 
   2  -5   9       12.82       11.55      1.99 o 
   3  -5   9       21.00       25.20      2.53 o 
   4  -5   9      530.55      517.60     10.35 o 
   5  -5   9      181.92      200.74      7.53 o 
  -6  -4   9        1.47        1.93      5.67 o 
  -5  -4   9       57.44       60.96      6.76 o 
  -4  -4   9       33.82       19.93      5.38 o 
  -3  -4   9      231.47      236.17     10.66 o 
  -2  -4   9       27.63       25.53      2.47 o 
  -1  -4   9      809.16      767.51     11.84 o 
   0  -4   9      218.17      222.31      5.43 o 
   1  -4   9       54.80       67.24      2.39 o 
   2  -4   9      222.63      220.57      5.55 o 
   3  -4   9       25.23       26.96      2.78 o 
   4  -4   9      119.13      115.88      5.27 o 
   5  -4   9       11.30        0.39      4.81 o 
  -7  -3   9        0.68        5.69      7.11 o 
  -6  -3   9      207.87      206.90     18.20 o 
  -5  -3   9       97.10       81.77      7.29 o 
  -4  -3   9       26.69       26.13      5.12 o 
  -3  -3   9      183.68      211.16      7.02 o 
  -2  -3   9        9.58        5.86      2.26 o 
  -1  -3   9       25.14       20.57      1.94 o 
   0  -3   9      149.63      162.27      8.32 o 
   1  -3   9      551.66      529.70      8.99 o 
   2  -3   9      475.59      462.72      8.17 o 
   3  -3   9        1.49        2.20      2.33 o 
   4  -3   9      171.27      189.11      8.26 o 
   5  -3   9       59.33       65.85      6.88 o 
  -7  -2   9        0.85       -1.48      4.65 o 
  -6  -2   9       21.12       16.52      4.82 o 
  -5  -2   9        3.39        0.95      3.20 o 
  -4  -2   9      559.17      517.62     12.33 o 
  -3  -2   9      749.06      683.39     14.72 o 
  -2  -2   9       29.77       35.91      3.77 o 
  -1  -2   9      854.14      817.47     13.53 o 
   0  -2   9      565.61      543.33     10.96 o 
   1  -2   9        3.84        5.76      1.83 o 
   2  -2   9      100.77      111.99      4.54 o 
   3  -2   9      260.11      251.64      6.51 o 
   4  -2   9       22.88       21.83      4.16 o 
   5  -2   9       24.26       16.14      5.85 o 
  -7  -1   9       17.86       16.21      4.39 o 
  -6  -1   9      133.45      138.26      6.50 o 
  -5  -1   9       78.94       78.76      4.80 o 
  -4  -1   9       15.18       14.98      3.26 o 
  -3  -1   9        1.64        4.54      2.90 o 
  -2  -1   9      242.64      200.69     13.82 o 
  -1  -1   9       80.32       83.10      5.11 o 
   0  -1   9      775.48      776.88     16.58 o 
   1  -1   9      589.94      564.53      8.85 o 
   2  -1   9       13.79       16.95      2.24 o 
   3  -1   9      376.91      358.90      8.23 o 
   4  -1   9      136.65      126.27      8.25 o 
   5  -1   9        8.70        4.23      5.63 o 
  -7   0   9       38.43       43.22      4.75 o 
  -6   0   9       22.11       22.88      3.80 o 
  -5   0   9      100.52       91.88      5.08 o 
  -4   0   9      777.79      790.03     30.86 o 
  -3   0   9       11.19       12.62      3.38 o 
  -2   0   9      174.49      192.66      9.95 o 
  -1   0   9     1279.18     1268.90     21.76 o 
   0   0   9        4.80        7.94      2.02 o 
   1   0   9      124.69      120.53      4.32 o 
   2   0   9       11.05        4.98      2.49 o 
   3   0   9       95.22      121.65      4.35 o 
   4   0   9        0.43       -4.66      4.66 o 
   5   0   9       61.75       39.81     11.66 o 
  -7   1   9        2.84        1.85      3.88 o 
  -6   1   9       27.16       30.60      5.20 o 
  -5   1   9       90.47       79.82      6.35 o 
  -4   1   9        4.75        0.61      3.26 o 
  -3   1   9      634.05      606.13     15.80 o 
  -2   1   9      641.80      632.85     30.28 o 
  -1   1   9      250.85      229.47      5.10 o 
   0   1   9      445.58      448.56     11.05 o 
   1   1   9      845.05      840.66     19.86 o 
   2   1   9       36.97       36.94      3.44 o 
   3   1   9       21.97       31.04      3.63 o 
   4   1   9        2.13        6.29      6.54 o 
  -7   2   9      132.79      139.50     14.17 o 
  -6   2   9       35.61       32.51      4.56 o 
  -5   2   9       42.46       39.83      4.78 o 
  -4   2   9      149.06      146.43     15.28 o 
  -3   2   9       98.88       89.47      6.97 o 
  -2   2   9      142.41      119.27      7.44 o 
  -1   2   9      192.02      185.96      4.00 o 
   0   2   9      127.94      130.19      4.51 o 
   1   2   9       44.67       39.99      3.51 o 
   2   2   9      521.14      487.35     11.23 o 
   3   2   9      192.13      192.45      6.90 o 
   4   2   9        0.21       -1.98      6.02 o 
  -7   3   9       23.00       17.97      4.43 o 
  -6   3   9       11.61       15.39      4.36 o 
  -5   3   9       34.71       42.67      6.50 o 
  -4   3   9        2.95        2.25      4.21 o 
  -3   3   9      114.29      112.61      8.39 o 
  -2   3   9      781.98      749.73     30.72 o 
  -1   3   9      106.79      109.70      3.73 o 
   0   3   9      195.40      190.64      5.57 o 
   1   3   9       15.43       13.47      3.08 o 
   2   3   9       49.16       55.01      4.35 o 
   3   3   9        0.56        1.00      3.61 o 
  -7   4   9       31.58       32.99      5.01 o 
  -6   4   9       55.79       63.09      6.53 o 
  -5   4   9      222.91      236.76     11.15 o 
  -4   4   9       10.20       17.53      4.98 o 
  -3   4   9      154.91      154.56     13.22 o 
  -2   4   9      247.06      249.41      8.81 o 
  -1   4   9      153.34      156.34      4.61 o 
   0   4   9      170.41      159.67      6.10 o 
   1   4   9       13.36        6.90      3.21 o 
   2   4   9       47.13       48.39      4.56 o 
   3   4   9       28.03       23.06      4.35 o 
  -7   5   9        2.22       -1.29      5.12 o 
  -6   5   9       11.90       22.75      5.83 o 
  -5   5   9       55.12       44.40     16.21 o 
  -4   5   9        0.40       -1.21      4.71 o 
  -3   5   9       31.12       30.22      4.53 o 
  -2   5   9        0.26       -0.56      3.42 o 
  -1   5   9        7.01        8.85      2.50 o 
   0   5   9        1.79        0.80      2.91 o 
   1   5   9       61.93       61.76      4.57 o 
   2   5   9       42.73       48.61      5.34 o 
  -7   6   9        2.08       -1.08      5.62 o 
  -6   6   9        5.00       11.66      5.73 o 
  -5   6   9        3.89        3.76      4.89 o 
  -4   6   9       53.04       61.90     12.65 o 
  -3   6   9      166.72      170.98      8.28 o 
  -2   6   9      129.55      140.69      7.44 o 
  -1   6   9      283.94      286.47      6.88 o 
   0   6   9       88.49      100.42      5.09 o 
   1   6   9       28.25       27.14      4.31 o 
   2   6   9       20.90       23.56      5.29 o 
  -7   7   9       41.56       50.86      7.34 o 
  -6   7   9      147.46      169.00     17.77 o 
  -5   7   9        4.49        3.39      9.81 o 
  -4   7   9        0.89        0.04      9.24 o 
  -3   7   9       99.91      100.02     17.74 o 
  -2   7   9       13.89        8.34      4.75 o 
  -1   7   9        3.31        7.89      3.90 o 
   0   7   9       68.97       69.71      4.89 o 
   1   7   9      154.65      154.97      8.58 o 
  -6   8   9        0.98        1.61      6.11 o 
  -5   8   9       17.32       33.30      7.41 o 
  -4   8   9      177.79      200.77     10.60 o 
  -3   8   9       37.85       33.33      5.99 o 
  -2   8   9       26.10       38.95      6.06 o 
  -1   8   9      119.21      122.68      7.31 o 
   0   8   9       23.02       30.60      4.87 o 
  -5   9   9        0.19       -5.26      6.62 o 
  -4   9   9        6.75        4.71      5.27 o 
  -3   9   9       74.19       84.91      7.94 o 
  -2   9   9       76.80       59.97     12.37 o 
  -1   9   9        2.40        5.17      5.84 o 
  -1 -13  10       52.39       47.91      6.15 o 
   0 -13  10      359.10      387.80     13.65 o 
   1 -13  10       10.69        7.21      4.90 o 
   2 -13  10       11.84       13.25      6.26 o 
   3 -13  10       37.16       25.88      9.10 o 
  -2 -12  10       14.19        9.60      7.96 o 
  -1 -12  10       40.13       40.90      5.66 o 
   0 -12  10       10.27        6.11      4.72 o 
   1 -12  10      149.83      157.97      8.42 o 
   2 -12  10       35.92       41.66      5.53 o 
   3 -12  10        7.10        3.57      3.95 o 
   4 -12  10       57.40       57.15     10.52 o 
  -3 -11  10       98.87       97.69     10.46 o 
  -2 -11  10        3.08        4.94      4.51 o 
  -1 -11  10       57.15       60.57      5.59 o 
   0 -11  10       67.85       63.25      5.93 o 
   1 -11  10       33.93       34.33      5.18 o 
   2 -11  10        1.62        1.67      4.17 o 
   3 -11  10        0.85        6.75      3.95 o 
   4 -11  10       57.90       44.07     10.24 o 
  -4 -10  10        6.96       18.48     11.37 o 
  -3 -10  10        2.54       -1.56      6.22 o 
  -2 -10  10       56.62       52.02      5.60 o 
  -1 -10  10      169.07      165.26      8.74 o 
   0 -10  10        0.33        5.19      4.12 o 
   1 -10  10      171.67      184.33      8.38 o 
   2 -10  10      163.33      166.91      8.13 o 
   3 -10  10       12.35       10.80      6.26 o 
   4 -10  10       26.25       23.02      4.95 o 
   5 -10  10        6.23       -2.60      4.45 o 
  -4  -9  10      117.14      116.84     10.63 o 
  -3  -9  10      103.90      128.30     10.25 o 
  -2  -9  10       97.50       97.08      6.67 o 
  -1  -9  10       46.54       49.50      3.91 o 
   0  -9  10        7.18        6.48      3.92 o 
   1  -9  10        4.91        8.08      4.01 o 
   2  -9  10       36.87       46.17      5.05 o 
   3  -9  10      152.37      154.65      7.44 o 
   4  -9  10       96.24       96.70      5.43 o 
   5  -9  10       13.85       12.64      4.80 o 
  -5  -8  10        1.87       -4.27      8.81 o 
  -4  -8  10       17.07       14.44      6.72 o 
  -3  -8  10        1.18       -1.71      5.63 o 
  -2  -8  10      266.38      260.37     27.30 o 
  -1  -8  10      264.14      254.86      7.31 o 
   0  -8  10        3.82        2.29      2.15 o 
   1  -8  10      114.91      115.48      8.10 o 
   2  -8  10      114.74       96.70      6.07 o 
   3  -8  10       10.63       11.76      3.08 o 
   4  -8  10       17.37       19.20      3.64 o 
   5  -8  10      105.58      125.48      7.27 o 
  -5  -7  10        1.14        7.17      6.48 o 
  -4  -7  10      165.59      167.84     11.21 o 
  -3  -7  10        5.69        4.81      5.33 o 
  -2  -7  10       43.02       45.67      7.82 o 
  -1  -7  10        1.80       -0.24      2.54 o 
   0  -7  10      120.41      122.29      4.87 o 
   1  -7  10       28.67       25.21      4.21 o 
   2  -7  10      107.63      119.18     13.93 o 
   3  -7  10      191.39      207.08      9.12 o 
   4  -7  10        8.79       13.40      3.47 o 
   5  -7  10       53.46       51.53      5.68 o 
  -6  -6  10        0.24        6.26      8.53 o 
  -5  -6  10      156.50      159.34     11.21 o 
  -4  -6  10       85.61       83.28     13.51 o 
  -3  -6  10        8.20        4.22      5.12 o 
  -2  -6  10      300.50      297.32     14.64 o 
  -1  -6  10       73.00       79.61      3.23 o 
   0  -6  10        5.00        1.90      2.11 o 
   1  -6  10      424.54      424.32     12.74 o 
   2  -6  10      113.17       96.27      5.74 o 
   3  -6  10       49.23       52.81      3.90 o 
   4  -6  10        1.07        1.07      4.51 o 
   5  -6  10       57.44       65.86      5.42 o 
  -6  -5  10       33.69       39.81      9.67 o 
  -5  -5  10        5.80        1.05      5.53 o 
  -4  -5  10       24.44       22.47      6.97 o 
  -3  -5  10      379.68      324.44     13.87 o 
  -2  -5  10      195.61      202.86      8.37 o 
  -1  -5  10       90.04       92.80      3.91 o 
   0  -5  10     1295.34     1286.20     20.52 o 
   1  -5  10      846.32      810.77     15.51 o 
   2  -5  10       38.43       43.25      3.33 o 
   3  -5  10      181.79      191.19      5.33 o 
   4  -5  10        0.49       -0.01      2.95 o 
   5  -5  10        5.58       -3.25      4.46 o 
  -6  -4  10       12.57       15.23      5.98 o 
  -5  -4  10      146.39      162.18     10.16 o 
  -4  -4  10       94.33       98.04     17.49 o 
  -3  -4  10       43.69       27.81      3.65 o 
  -2  -4  10       21.66       26.58      3.44 o 
  -1  -4  10        5.32        3.26      1.85 o 
   0  -4  10       76.65       75.64      3.49 o 
   1  -4  10      787.06      778.71     15.12 o 
   2  -4  10      327.46      357.11     13.95 o 
   3  -4  10        0.77       -0.77      2.35 o 
   4  -4  10      176.97      191.02      7.82 o 
   5  -4  10      189.31      210.64      9.09 o 
  -7  -3  10        5.83        6.10      6.03 o 
  -6  -3  10       15.52       18.48      5.09 o 
  -5  -3  10       21.98       20.85      4.08 o 
  -4  -3  10       10.62        9.31      3.25 o 
  -3  -3  10      262.92      240.82      7.82 o 
  -2  -3  10       85.89       83.77      5.92 o 
  -1  -3  10      171.86      177.15      4.81 o 
   0  -3  10      905.42      904.91     16.77 o 
   1  -3  10       58.48       65.80      3.69 o 
   2  -3  10       33.86       42.02      3.37 o 
   3  -3  10       48.14       41.53      4.66 o 
   4  -3  10       39.52       45.14      5.58 o 
   5  -3  10       17.75       15.25      6.07 o 
  -7  -2  10       38.34       38.15      6.72 o 
  -6  -2  10       49.81       41.53      4.98 o 
  -5  -2  10      106.20      117.95      6.01 o 
  -4  -2  10       26.48       26.20      3.71 o 
  -3  -2  10      146.34      135.25      6.61 o 
  -2  -2  10       92.20       78.54      5.22 o 
  -1  -2  10      359.32      348.91      7.65 o 
   0  -2  10      205.51      179.87      7.59 o 
   1  -2  10      155.29      149.84      5.39 o 
   2  -2  10      247.17      257.23     17.03 o 
   3  -2  10        1.29        0.27      3.16 o 
   4  -2  10       46.81       57.85     10.66 o 
   5  -2  10       12.17        0.85      8.81 o 
  -7  -1  10        7.29        9.23      4.39 o 
  -6  -1  10       24.89       24.69      4.37 o 
  -5  -1  10        0.61        2.89      3.35 o 
  -4  -1  10       95.64      112.10      9.70 o 
  -3  -1  10      274.16      268.18      9.40 o 
  -2  -1  10       16.34        9.33      3.45 o 
  -1  -1  10        3.51        2.23      1.87 o 
   0  -1  10        5.89        6.74      2.41 o 
   1  -1  10        2.30       -0.10      2.33 o 
   2  -1  10        1.19       -0.29      2.67 o 
   3  -1  10      106.49      101.85      6.82 o 
   4  -1  10      103.06       99.31      8.62 o 
  -7   0  10        0.20       -1.09      4.97 o 
  -6   0  10      103.27       94.24     11.63 o 
  -5   0  10       21.00       20.07      4.22 o 
  -4   0  10       10.14        9.11      3.68 o 
  -3   0  10       14.39       12.26      3.76 o 
  -2   0  10       76.30       83.20      6.28 o 
  -1   0  10      418.21      397.00     13.83 o 
   0   0  10      250.12      256.98      7.00 o 
   1   0  10      309.22      306.17      7.73 o 
   2   0  10      194.48      199.66      9.03 o 
   3   0  10       31.99       32.32      4.12 o 
   4   0  10       17.74       15.42      6.63 o 
  -7   1  10      149.69      149.32     16.41 o 
  -6   1  10       51.70       65.02      7.22 o 
  -5   1  10       50.52       57.27      5.28 o 
  -4   1  10      411.01      376.86     16.00 o 
  -3   1  10       29.38       33.79      4.43 o 
  -2   1  10       92.97       81.38     13.79 o 
  -1   1  10      227.38      214.39      5.80 o 
   0   1  10       85.11       86.11      4.36 o 
   1   1  10       57.90       57.18      3.84 o 
   2   1  10       15.60       11.25      3.78 o 
   3   1  10      193.79      212.27      8.31 o 
   4   1  10       62.09       58.73      8.13 o 
  -7   2  10       12.13        5.81      4.41 o 
  -6   2  10        0.62        1.76      4.19 o 
  -5   2  10        9.06       10.42      4.12 o 
  -4   2  10      207.28      187.39     11.26 o 
  -3   2  10        0.07       -1.38      4.09 o 
  -2   2  10      179.93      196.81      9.97 o 
  -1   2  10       75.93       74.81      5.79 o 
   0   2  10       39.05       39.24      3.14 o 
   1   2  10       20.84       17.30      3.21 o 
   2   2  10        2.21        2.36      3.34 o 
   3   2  10       17.30       17.05      5.02 o 
  -7   3  10       52.15       49.80      5.84 o 
  -6   3  10        8.64        4.75      4.55 o 
  -5   3  10        4.17        3.57      4.81 o 
  -4   3  10       45.92       40.61      7.82 o 
  -3   3  10      137.86      134.78      8.94 o 
  -2   3  10      168.94      164.54      9.75 o 
  -1   3  10      127.14      129.40      4.52 o 
   0   3  10      312.38      320.89      7.67 o 
   1   3  10      254.86      254.56     13.40 o 
   2   3  10       24.92       27.25      5.05 o 
   3   3  10       42.28       42.20      5.05 o 
  -7   4  10       15.25       17.57      5.71 o 
  -6   4  10       19.65       19.80      5.50 o 
  -5   4  10      212.80      200.11     11.05 o 
  -4   4  10        0.49       -3.66      4.85 o 
  -3   4  10       21.69       22.95      6.11 o 
  -2   4  10      120.96      102.84      8.25 o 
  -1   4  10        2.52        6.09      3.15 o 
   0   4  10        3.24        2.68      3.10 o 
   1   4  10        3.63        2.87      4.35 o 
   2   4  10      188.83      203.71      8.37 o 
  -7   5  10       28.64       37.89      6.72 o 
  -6   5  10       17.75       14.36      5.93 o 
  -5   5  10        1.39        1.80      5.50 o 
  -4   5  10       12.66       17.12      5.66 o 
  -3   5  10       56.99       56.63      7.44 o 
  -2   5  10        1.38       -1.02      5.31 o 
  -1   5  10       77.02       74.83      7.10 o 
   0   5  10      284.49      290.20      7.24 o 
   1   5  10        7.77        8.21      3.96 o 
   2   5  10       33.43       43.86      5.47 o 
  -6   6  10       32.56       46.70      8.39 o 
  -5   6  10      178.74      189.94     11.70 o 
  -4   6  10       17.36       18.46      6.55 o 
  -3   6  10       17.02       19.28      6.11 o 
  -2   6  10        8.11       -0.58      5.31 o 
  -1   6  10        2.75        3.53      3.71 o 
   0   6  10        1.77        0.34      5.42 o 
   1   6  10       75.24       66.15      5.96 o 
  -6   7  10       11.41       19.08      7.11 o 
  -5   7  10       41.56       40.43      7.92 o 
  -4   7  10      117.54      128.87     17.49 o 
  -3   7  10      172.09      185.26     22.04 o 
  -2   7  10        0.01        1.12      8.67 o 
  -1   7  10       26.96       20.05      4.92 o 
   0   7  10       62.24       63.83      5.41 o 
  -5   8  10       45.81       41.88      8.33 o 
  -4   8  10       14.25       18.10      7.57 o 
  -3   8  10       36.43       36.19      8.46 o 
  -2   8  10       89.61      104.41     10.41 o 
  -1   8  10       71.83       69.96      7.79 o 
  -3   9  10       84.73       78.76     17.35 o 
   0 -13  11        4.02       -5.01      5.01 o 
   1 -13  11        0.22       -1.33      4.90 o 
   2 -13  11       35.94       38.29      6.40 o 
  -2 -12  11       48.75       46.92      9.10 o 
  -1 -12  11       43.14       36.40      5.53 o 
   0 -12  11       38.97       40.65     10.66 o 
   1 -12  11       37.07       34.21      5.62 o 
   2 -12  11        3.12       -2.75      4.57 o 
   3 -12  11       15.63       16.34      5.12 o 
  -2 -11  11        3.41        5.20      5.74 o 
  -1 -11  11       98.83      104.36      6.68 o 
   0 -11  11      196.51      195.44     11.37 o 
   1 -11  11        0.84        2.13      4.61 o 
   2 -11  11      186.43      201.52      9.36 o 
   3 -11  11      132.67      139.34      7.57 o 
   4 -11  11       12.73        5.69      8.25 o 
  -3 -10  11       51.38       62.68     17.63 o 
  -2 -10  11       14.96       18.66      6.93 o 
  -1 -10  11        0.64       -3.68      3.68 o 
   0 -10  11        1.38        2.08      4.32 o 
   1 -10  11       99.17      106.86      8.96 o 
   2 -10  11        1.15        2.97      4.17 o 
   3 -10  11      101.02      104.24      6.57 o 
   4 -10  11       48.78       46.92     10.24 o 
  -4  -9  11       28.56       17.35     10.81 o 
  -3  -9  11       32.22       28.34      7.63 o 
  -2  -9  11        0.98       -3.70      5.63 o 
  -1  -9  11      116.63      120.76      5.31 o 
   0  -9  11       40.25       32.55      4.72 o 
   1  -9  11        0.71       -0.42      3.80 o 
   2  -9  11      114.78      101.33      6.76 o 
   3  -9  11       23.07       20.97      4.63 o 
   4  -9  11        7.48       -6.82      7.11 o 
  -5  -8  11       42.87       35.54     11.37 o 
  -4  -8  11       11.35        9.21      6.63 o 
  -3  -8  11        2.77        0.88      5.71 o 
  -2  -8  11       79.71       81.12      8.24 o 
  -1  -8  11       95.99      110.21      5.98 o 
   0  -8  11       43.50       43.71      5.01 o 
   1  -8  11      386.28      383.17     12.74 o 
   2  -8  11      311.95      287.57     10.85 o 
   3  -8  11        5.31        3.59      3.87 o 
   4  -8  11      135.05      113.45     12.51 o 
  -5  -7  11       18.97       22.46     10.24 o 
  -4  -7  11       71.02       58.54      8.24 o 
  -3  -7  11       28.24       32.36      6.53 o 
  -2  -7  11        1.80        1.97      5.10 o 
  -1  -7  11      120.26      118.51      4.19 o 
   0  -7  11       14.38       10.85      2.56 o 
   1  -7  11       55.25       57.98      5.40 o 
   2  -7  11       95.94       94.89      6.15 o 
   3  -7  11        7.48       -1.10      9.81 o 
   4  -7  11        1.32        2.56      7.39 o 
  -5  -6  11        0.91       -3.87      5.73 o 
  -4  -6  11        1.91        7.50      5.53 o 
  -3  -6  11        5.91        4.21      5.30 o 
  -2  -6  11       10.06       13.00      3.49 o 
  -1  -6  11       12.13       11.49      2.29 o 
   0  -6  11      180.64      176.57      5.37 o 
   1  -6  11      428.69      435.61     15.21 o 
   2  -6  11       39.43       43.78      6.68 o 
   3  -6  11       89.41       97.13      6.35 o 
   4  -6  11      163.51      156.96     13.93 o 
   5  -6  11        4.13        1.14      9.10 o 
  -6  -5  11       17.88       11.66      8.81 o 
  -5  -5  11       78.48       88.84     13.79 o 
  -4  -5  11      187.00      178.52     27.16 o 
  -3  -5  11        4.40       -0.32      3.22 o 
  -2  -5  11      238.08      225.02      9.32 o 
  -1  -5  11        0.40       -1.95      1.95 o 
   0  -5  11       41.82       44.66      4.76 o 
   1  -5  11       64.87       64.39      5.26 o 
   2  -5  11       52.76       59.00     13.08 o 
   3  -5  11      135.27      135.98      8.67 o 
   4  -5  11        1.75       -1.23      5.53 o 
  -6  -4  11        0.60       -2.12      8.81 o 
  -5  -4  11        0.93       -0.97      4.03 o 
  -4  -4  11        7.87        9.46      3.90 o 
  -3  -4  11       92.84       92.68      5.43 o 
  -2  -4  11      349.11      303.79     10.36 o 
  -1  -4  11        9.51        3.16      2.08 o 
   0  -4  11        3.35        5.93      2.56 o 
   1  -4  11       56.48       59.81      6.93 o 
   2  -4  11       60.23       55.35      5.19 o 
   3  -4  11        4.54       -3.79      3.89 o 
   4  -4  11       51.77       53.68      6.16 o 
  -6  -3  11        1.05        0.00      4.27 o 
  -5  -3  11      153.37      155.09      9.08 o 
  -4  -3  11       53.48       45.75      4.68 o 
  -3  -3  11        2.48       -1.42      3.56 o 
  -2  -3  11       56.16       63.53      5.14 o 
  -1  -3  11       25.54       23.52      2.34 o 
   0  -3  11      217.98      216.16      6.34 o 
   1  -3  11       19.42       29.06      3.62 o 
   2  -3  11      227.73      235.63      9.47 o 
   3  -3  11      203.78      216.90      9.40 o 
   4  -3  11       13.16        8.49      5.91 o 
  -7  -2  11        5.16        0.85     11.37 o 
  -6  -2  11       67.23       67.28      5.64 o 
  -5  -2  11       24.58       28.74      4.51 o 
  -4  -2  11       87.39       82.05      8.42 o 
  -3  -2  11      349.47      366.49     22.51 o 
  -2  -2  11        0.84        3.54      3.72 o 
  -1  -2  11       57.59       54.47      3.04 o 
   0  -2  11      361.33      363.12     15.23 o 
   1  -2  11       26.06       21.39      3.42 o 
   2  -2  11      105.57       99.92     11.80 o 
   3  -2  11        1.74        5.58      3.55 o 
   4  -2  11      108.02      111.43      9.55 o 
  -7  -1  11       14.80        9.16      6.24 o 
  -6  -1  11       18.80       14.77      4.75 o 
  -5  -1  11       24.15       25.49      5.39 o 
  -4  -1  11        5.97        6.87      4.02 o 
  -3  -1  11       57.20       54.69      5.18 o 
  -2  -1  11        0.04        0.82      3.35 o 
  -1  -1  11      109.83      124.86      4.29 o 
   0  -1  11      106.72      116.99      4.85 o 
   1  -1  11        2.03        5.56      3.09 o 
   2  -1  11      122.71      129.95      7.31 o 
   3  -1  11        0.99       -1.08      3.58 o 
   4  -1  11        7.93        0.22      9.81 o 
  -7   0  11       19.53       14.92      6.24 o 
  -6   0  11       83.94       92.15     12.73 o 
  -5   0  11       31.69       39.36      4.99 o 
  -4   0  11        6.10        6.90      4.04 o 
  -3   0  11      199.32      209.61     10.94 o 
  -2   0  11        1.11        1.79      6.54 o 
  -1   0  11       54.28       51.09      2.84 o 
   0   0  11       27.72       37.77      3.49 o 
   1   0  11      165.10      166.30      7.97 o 
   2   0  11       40.51       38.26      3.81 o 
   3   0  11       64.25       60.75      5.17 o 
  -7   1  11        3.10       -1.04      5.59 o 
  -6   1  11        3.26        5.82      4.66 o 
  -5   1  11       27.45       31.30      5.12 o 
  -4   1  11      257.56      256.47     12.67 o 
  -3   1  11        3.94        2.34      4.52 o 
  -2   1  11       79.40       77.37     11.09 o 
  -1   1  11      426.26      420.66     13.10 o 
   0   1  11       20.66       18.37      3.33 o 
   1   1  11        2.47        4.57      3.52 o 
   2   1  11        8.53        6.63      3.32 o 
   3   1  11       35.52       46.25      5.13 o 
  -7   2  11       11.49        3.15      6.15 o 
  -6   2  11      129.21      118.12      7.78 o 
  -5   2  11       92.45       84.94      6.69 o 
  -4   2  11        3.04        6.87      5.10 o 
  -3   2  11        3.84        3.44      4.85 o 
  -2   2  11        4.45        4.79      4.83 o 
  -1   2  11        7.94       13.32      9.17 o 
   0   2  11      240.46      254.13      7.61 o 
   1   2  11      404.44      369.01     10.81 o 
   2   2  11       15.40       21.20      4.09 o 
   3   2  11       56.73       65.99      5.96 o 
  -7   3  11       50.24       46.05     12.80 o 
  -6   3  11        0.64       -2.17      5.01 o 
  -5   3  11      100.95      128.46     17.06 o 
  -4   3  11      286.73      299.28     13.63 o 
  -3   3  11       62.70       70.63      8.96 o 
  -2   3  11       37.95       31.19      6.35 o 
  -1   3  11      121.57      119.27      6.71 o 
   0   3  11        1.89        0.58      3.46 o 
   1   3  11        8.24        3.60      5.18 o 
   2   3  11       39.18       39.43      4.64 o 
  -6   4  11        0.81       -2.18      6.11 o 
  -5   4  11        0.74        7.82      5.82 o 
  -4   4  11       40.19       48.59     10.24 o 
  -3   4  11       47.73       60.75      7.24 o 
  -2   4  11      182.28      171.33     11.07 o 
  -1   4  11        0.14       -0.76      4.01 o 
   0   4  11       45.19       41.46      4.74 o 
   1   4  11       72.27       78.11      5.95 o 
   2   4  11        8.87       12.05      4.75 o 
  -6   5  11        7.79        4.22      6.02 o 
  -5   5  11      110.88      122.40      9.83 o 
  -4   5  11      166.77      174.06     26.44 o 
  -3   5  11        8.61        6.64      5.99 o 
  -2   5  11        0.92       -2.39      5.63 o 
  -1   5  11       47.51       61.01      6.03 o 
   0   5  11       25.91       22.96      3.62 o 
   1   5  11        4.88       -4.10      4.33 o 
  -6   6  11       15.22       22.18     10.24 o 
  -5   6  11        6.88        3.70      9.24 o 
  -4   6  11       23.58       20.04      7.08 o 
  -3   6  11      183.97      214.04     12.98 o 
  -2   6  11      136.66      128.88     10.79 o 
  -1   6  11        1.25       -0.98      5.10 o 
   0   6  11       23.22       30.55      5.25 o 
  -5   7  11        0.47       -0.28     10.81 o 
  -4   7  11        0.34       -5.12     10.24 o 
  -3   7  11        0.59        6.26     11.66 o 
  -2   7  11        8.76       -9.95     11.66 o 
  -1   7  11       37.65       34.41      8.53 o 
  -3   8  11       15.95       17.06     13.93 o 
  -1 -12  12        0.82       -3.98      6.54 o 
   0 -12  12       26.08       40.59     12.94 o 
   1 -12  12        3.91        2.21      5.10 o 
   2 -12  12        2.17       -0.69      5.05 o 
  -1 -11  12        4.05       -3.98      6.82 o 
   0 -11  12       15.79       11.05      8.53 o 
   1 -11  12       23.45       22.84      5.59 o 
   2 -11  12       54.98       52.49      8.53 o 
   3 -11  12       99.89       90.45      7.00 o 
  -3 -10  12       21.31       28.41      8.44 o 
  -2 -10  12       14.86        6.32      6.49 o 
  -1 -10  12        1.68       -0.73      6.54 o 
   0 -10  12       81.07       88.16      6.53 o 
   1 -10  12       50.26       59.88      6.31 o 
   2 -10  12       51.14       36.81      5.74 o 
   3 -10  12        0.42       -4.83      4.83 o 
  -4  -9  12        1.10        6.26     10.24 o 
  -3  -9  12       14.56        7.44      6.93 o 
  -2  -9  12       21.59       20.76      7.04 o 
  -1  -9  12        9.47        5.95      2.92 o 
   0  -9  12        7.00        4.25      4.29 o 
   1  -9  12       17.81       25.08      5.10 o 
   2  -9  12      168.61      145.85      9.53 o 
   3  -9  12       20.39       21.96      4.89 o 
   4  -9  12       50.87       42.94     10.52 o 
  -4  -8  12       71.72       81.73      9.64 o 
  -3  -8  12       76.69       81.33      9.15 o 
  -2  -8  12        1.90       -3.61      3.61 o 
  -1  -8  12      203.42      197.69      5.50 o 
   0  -8  12       28.13       28.06      4.72 o 
   1  -8  12       12.13       10.16      4.29 o 
   2  -8  12      127.68      138.99     11.23 o 
   3  -8  12       10.95        4.61      4.36 o 
   4  -8  12       20.77        9.38      8.53 o 
  -5  -7  12        8.51        3.13      9.95 o 
  -4  -7  12       36.65       28.36      7.41 o 
  -3  -7  12        4.24       -1.89      4.53 o 
  -2  -7  12       11.89       13.13      3.94 o 
  -1  -7  12      122.20      128.13      6.61 o 
   0  -7  12        0.42        1.09      3.72 o 
   1  -7  12       17.03       19.16      4.51 o 
   2  -7  12       52.49       52.69      5.53 o 
   3  -7  12       12.69       10.97      7.39 o 
   4  -7  12       10.19        7.96      8.81 o 
  -5  -6  12        0.59        6.54      9.10 o 
  -4  -6  12      145.99      138.66      9.06 o 
  -3  -6  12       86.36      102.25      7.13 o 
  -2  -6  12        0.34        0.10      3.56 o 
  -1  -6  12       98.82      102.41      4.47 o 
   0  -6  12        0.11       13.13      2.83 o 
   1  -6  12       44.86       44.87      5.26 o 
   2  -6  12       21.29       19.90      4.63 o 
   3  -6  12       87.40       84.35      6.47 o 
   4  -6  12       69.94       69.67     11.37 o 
  -6  -5  12        7.05       -9.10     10.52 o 
  -5  -5  12       21.36       18.59      4.88 o 
  -4  -5  12       15.21       10.88      4.25 o 
  -3  -5  12       73.94       62.76      6.03 o 
  -2  -5  12      238.29      232.54     13.66 o 
  -1  -5  12        1.98        1.67      2.21 o 
   0  -5  12       32.02       34.37      3.48 o 
   1  -5  12      324.55      318.16     11.44 o 
   2  -5  12        0.28       -5.42      9.24 o 
   3  -5  12        4.23        1.58      4.30 o 
   4  -5  12        0.24       -7.68      7.68 o 
  -6  -4  12       33.39       39.75      8.13 o 
  -5  -4  12       19.27       19.67      4.71 o 
  -4  -4  12       44.27       37.52      4.88 o 
  -3  -4  12       21.53       26.01      4.72 o 
  -2  -4  12        2.55        1.36      4.24 o 
  -1  -4  12        0.12       -0.45      2.06 o 
   0  -4  12       60.60       54.43      3.86 o 
   1  -4  12       62.81       54.27      5.38 o 
   2  -4  12       21.15       25.70      4.92 o 
   3  -4  12      150.30      151.74      8.25 o 
   4  -4  12       35.82       43.22     10.24 o 
  -6  -3  12        4.27       16.38      7.03 o 
  -5  -3  12       64.82       59.38      5.77 o 
  -4  -3  12       17.62       16.42      4.60 o 
  -3  -3  12        0.73       10.00      4.17 o 
  -2  -3  12      262.67      256.97      9.97 o 
  -1  -3  12       32.24       33.56      4.22 o 
   0  -3  12       12.30       16.83      3.65 o 
   1  -3  12        5.35        3.61      3.76 o 
   2  -3  12       43.15       46.98      5.53 o 
   3  -3  12        4.64       13.17      5.69 o 
   4  -3  12       27.13       25.02     10.52 o 
  -6  -2  12        0.07        4.24      6.41 o 
  -5  -2  12        1.84        6.94      4.72 o 
  -4  -2  12        2.25        3.31      4.00 o 
  -3  -2  12       77.55       80.96     11.35 o 
  -2  -2  12        6.82        4.31      4.37 o 
  -1  -2  12       86.31       95.67      5.55 o 
   0  -2  12      361.35      340.74      8.75 o 
   1  -2  12       13.37       21.73      3.98 o 
   2  -2  12        1.09        3.79      4.44 o 
   3  -2  12       45.07       37.45      5.52 o 
  -6  -1  12        0.17       -4.24      4.66 o 
  -5  -1  12      243.09      237.93     10.03 o 
  -4  -1  12      169.28      167.98      8.77 o 
  -3  -1  12       11.28        7.46      4.20 o 
  -2  -1  12       56.99       48.63      5.99 o 
  -1  -1  12       17.66       12.22      3.82 o 
   0  -1  12       31.04       38.38      5.46 o 
   1  -1  12      116.15      124.56      6.04 o 
   2  -1  12      141.93      153.59      8.38 o 
   3  -1  12        4.61        2.93      4.84 o 
  -6   0  12       12.80       15.77      5.29 o 
  -5   0  12        2.58        7.57      4.72 o 
  -4   0  12      159.84      169.71      8.85 o 
  -3   0  12      309.33      340.42     14.09 o 
  -2   0  12       10.47       10.76      5.26 o 
  -1   0  12      151.98      152.54     11.49 o 
   0   0  12      312.62      306.02     12.15 o 
   1   0  12       29.80       33.26      6.70 o 
   2   0  12        2.67       -4.20      4.44 o 
   3   0  12        2.11        3.21      7.82 o 
  -6   1  12       28.20       27.74      5.86 o 
  -5   1  12       19.33       16.61      5.23 o 
  -4   1  12        5.04       -1.66      8.96 o 
  -3   1  12       30.70       31.36      6.27 o 
  -2   1  12       11.26        8.94      9.10 o 
  -1   1  12       55.52       63.17      5.25 o 
   0   1  12        3.12        2.55      3.75 o 
   1   1  12       70.07       81.31      5.69 o 
   2   1  12      140.85      155.65      8.82 o 
  -6   2  12       25.05       20.85      5.63 o 
  -5   2  12        0.11        2.93      6.54 o 
  -4   2  12      174.93      159.45     10.36 o 
  -3   2  12      235.38      235.03     12.14 o 
  -2   2  12        7.27        5.35      5.21 o 
  -1   2  12       12.21        1.66      4.31 o 
   0   2  12        5.57        3.55      3.43 o 
   1   2  12        4.24        0.70      3.83 o 
   2   2  12       10.36        5.67      4.54 o 
  -6   3  12        2.24        7.96      8.53 o 
  -5   3  12        0.22        2.92      5.87 o 
  -4   3  12        0.61        0.50      5.79 o 
  -3   3  12       17.76       22.11     11.23 o 
  -2   3  12      200.41      222.21     12.70 o 
  -1   3  12      161.71      186.09      8.62 o 
   0   3  12        2.86       -3.61      3.61 o 
   1   3  12       57.32       74.03      5.65 o 
  -6   4  12       17.19        5.40      9.10 o 
  -5   4  12        1.40       -5.79      5.79 o 
  -4   4  12       18.53       16.99      6.49 o 
  -3   4  12        4.98       -1.82      5.77 o 
  -2   4  12        0.73        3.81      6.41 o 
  -1   4  12        0.76       -0.59      4.19 o 
   0   4  12       28.29       28.03      3.71 o 
   1   4  12       55.82       49.97      6.53 o 
  -5   5  12       60.42       45.78     12.23 o 
  -4   5  12       24.19       30.76      7.72 o 
  -3   5  12       13.66       11.09     10.09 o 
  -2   5  12       37.72       40.73      8.31 o 
  -1   5  12        5.91       11.59      5.78 o 
   0   5  12        6.22        7.42      4.65 o 
  -5   6  12       13.38        1.71     11.09 o 
  -4   6  12        0.19        9.95     11.94 o 
  -3   6  12       13.60       17.91     12.80 o 
  -2   6  12       11.13       -0.28     12.23 o 
  -1   6  12       40.92       29.29      8.81 o 
  -1 -11  13        8.11       -0.28      7.39 o 
   0 -11  13       94.32       97.11      7.44 o 
   1 -11  13       11.91       25.80      6.97 o 
   2 -11  13        2.94        6.82     15.35 o 
  -2 -10  13        4.15        0.57      8.25 o 
  -1 -10  13        0.90        2.84      6.82 o 
   0 -10  13       22.98       14.42      5.33 o 
   1 -10  13        0.09       -4.24      4.24 o 
   2 -10  13        5.50       -0.92      5.83 o 
  -3  -9  13       45.87       35.64      8.33 o 
  -2  -9  13       30.48       40.64      6.40 o 
  -1  -9  13        0.42       -5.12      6.26 o 
   0  -9  13       98.32      109.65      7.44 o 
   1  -9  13        2.22       -4.57      4.78 o 
   2  -9  13        2.40       -0.25      7.25 o 
   3  -9  13        4.85        2.84      4.63 o 
  -4  -8  13        0.19        1.14      9.95 o 
  -3  -8  13        0.71        4.41      4.53 o 
  -2  -8  13       24.94       18.22      4.57 o 
  -1  -8  13       72.74       70.52      7.04 o 
   0  -8  13       21.47       21.57      5.01 o 
   1  -8  13       26.34       29.36      5.40 o 
   2  -8  13      139.50      147.60      8.33 o 
   3  -8  13        8.32        4.04      8.39 o 
  -4  -7  13        8.63        9.24      4.99 o 
  -3  -7  13      100.21      105.29      6.84 o 
  -2  -7  13       68.00       72.97      6.20 o 
  -1  -7  13        9.15        6.24      3.55 o 
   0  -7  13        0.34       -0.28      4.42 o 
   1  -7  13        0.73       -3.39      4.17 o 
   2  -7  13        5.38        9.06      4.92 o 
   3  -7  13       18.46       11.17      5.15 o 
  -5  -6  13        2.38        2.23      7.08 o 
  -4  -6  13       57.44       53.71      5.98 o 
  -3  -6  13        6.91        4.83      4.34 o 
  -2  -6  13        7.07        7.95      4.55 o 
  -1  -6  13      226.63      252.28      8.13 o 
   0  -6  13       96.05       99.52      6.53 o 
   1  -6  13        1.00        2.31      7.82 o 
   2  -6  13       30.41       40.95      7.54 o 
   3  -6  13        0.32       -4.52      4.52 o 
  -5  -5  13        0.36       -2.22      6.80 o 
  -4  -5  13        0.59       -1.73      4.43 o 
  -3  -5  13        1.06       -1.54      4.39 o 
  -2  -5  13        7.29        1.43      6.50 o 
  -1  -5  13       11.21        9.13      3.57 o 
   0  -5  13       32.28       25.88      4.52 o 
   1  -5  13      214.14      213.62      9.55 o 
   2  -5  13       12.85       19.86      4.92 o 
   3  -5  13        7.16       19.04      5.19 o 
  -5  -4  13        0.26        3.57      4.46 o 
  -4  -4  13      132.70      152.33     10.41 o 
  -3  -4  13      109.00      106.13      8.80 o 
  -2  -4  13       31.56       26.95      5.23 o 
  -1  -4  13      155.97      165.30     10.51 o 
   0  -4  13       43.16       40.63      6.98 o 
   1  -4  13       10.95       -0.21      4.03 o 
   2  -4  13       44.57       64.46      6.28 o 
   3  -4  13       39.32       49.04      5.94 o 
  -6  -3  13        5.74        2.52      8.10 o 
  -5  -3  13        0.10        0.19      4.86 o 
  -4  -3  13        0.84       -1.45      4.59 o 
  -3  -3  13       42.89       38.91      5.46 o 
  -2  -3  13      109.96       99.50      6.97 o 
  -1  -3  13        0.83       -1.20      3.50 o 
   0  -3  13      176.42      185.34      7.20 o 
   1  -3  13      283.97      285.48     11.04 o 
   2  -3  13       11.91       18.57      5.12 o 
   3  -3  13        8.67        9.86      6.82 o 
  -6  -2  13        4.71        6.94     10.38 o 
  -5  -2  13       68.69       68.29      6.89 o 
  -4  -2  13       55.42       55.09      8.69 o 
  -3  -2  13        2.83        2.01      4.81 o 
  -2  -2  13        0.75        3.14      5.12 o 
  -1  -2  13       10.90       13.02      4.14 o 
   0  -2  13        3.76        4.87      4.43 o 
   1  -2  13        0.21       -0.41      4.29 o 
   2  -2  13       32.95       32.89      5.59 o 
   3  -2  13       70.73       58.09      6.56 o 
  -6  -1  13        0.71       -0.76      6.49 o 
  -5  -1  13        1.78        4.50      5.51 o 
  -4  -1  13       21.59       18.89      5.99 o 
  -3  -1  13      187.03      205.86     11.26 o 
  -2  -1  13      152.83      142.53      9.83 o 
  -1  -1  13        0.04       -3.66      3.66 o 
   0  -1  13       62.24       70.55      5.24 o 
   1  -1  13        2.29        8.76      4.52 o 
   2  -1  13        0.48       -2.28      4.85 o 
  -6   0  13        0.22       -4.68      6.24 o 
  -5   0  13       17.18       21.80      5.84 o 
  -4   0  13       29.34       25.73      5.69 o 
  -3   0  13       28.52       32.11     15.64 o 
  -2   0  13        7.44        8.23      5.47 o 
  -1   0  13      122.15      137.43      7.05 o 
   0   0  13       95.80      107.83      5.69 o 
   1   0  13       31.34       30.85      5.86 o 
   2   0  13       88.65       97.77     14.64 o 
  -6   1  13       10.82        4.53      7.21 o 
  -5   1  13       26.86       29.63      6.03 o 
  -4   1  13        1.96        2.41      5.74 o 
  -3   1  13       36.58       38.06      6.82 o 
  -2   1  13       39.53       34.51      8.25 o 
  -1   1  13        4.66        2.37      4.37 o 
   0   1  13        0.60       -0.36      3.61 o 
   1   1  13       10.66       12.17      4.37 o 
  -6   2  13        9.67       -1.42      8.81 o 
  -5   2  13        3.85       -5.97      8.25 o 
  -4   2  13       48.94       43.33      7.77 o 
  -3   2  13       33.16       45.45      7.65 o 
  -2   2  13       19.77       20.56      6.73 o 
  -1   2  13       67.51       60.44      5.93 o 
   0   2  13       17.02       10.59      4.20 o 
   1   2  13       19.42       21.23      4.70 o 
  -5   3  13       13.16       -8.25      9.38 o 
  -4   3  13        0.53       -3.39      5.87 o 
  -3   3  13       28.69       33.42      7.05 o 
  -2   3  13        0.87       -6.46      6.49 o 
  -1   3  13        2.32        0.33      4.90 o 
   0   3  13       37.86       44.54      3.97 o 
  -5   4  13       11.75        5.97     10.52 o 
  -4   4  13       44.52       34.12     12.80 o 
  -3   4  13       18.73        6.09      7.30 o 
  -2   4  13        1.31        4.66      6.46 o 
  -1   4  13       73.33       67.11     10.24 o 
  -4   5  13       15.73       15.92     13.08 o 
  -3   5  13       36.94       44.07     14.22 o 
  -2   5  13       17.01       17.91     13.65 o 
  -1 -10  14       42.46       30.43      9.10 o 
   0 -10  14        1.68       -4.92      4.92 o 
   1 -10  14        7.18        8.79      5.40 o 
  -2  -9  14        1.27       -1.54      6.73 o 
  -1  -9  14        1.02        0.57      6.82 o 
   0  -9  14       79.40      100.90     21.18 o 
   1  -9  14       29.08       23.12      5.79 o 
   2  -9  14        6.80        9.46      5.25 o 
  -3  -8  14       15.29        9.73      5.11 o 
  -2  -8  14       11.80       22.09      6.75 o 
  -1  -8  14       10.09       17.35      6.82 o 
   0  -8  14        4.31        7.96      5.03 o 
   1  -8  14        0.49       -3.55      4.83 o 
   2  -8  14       40.39       63.16      9.67 o 
  -4  -7  14        4.28       -2.29      7.16 o 
  -3  -7  14       27.23       22.69      5.28 o 
  -2  -7  14       14.22        9.93      5.21 o 
  -1  -7  14       96.42      102.08      9.95 o 
   0  -7  14      232.06      252.95     10.15 o 
   1  -7  14       23.39       28.10     10.95 o 
   2  -7  14        0.38       -4.19      5.05 o 
  -4  -6  14       26.95       37.82     11.66 o 
  -3  -6  14        8.69        5.71      6.29 o 
  -2  -6  14        3.14        2.83      4.74 o 
  -1  -6  14       17.40       21.61      4.20 o 
   0  -6  14       23.58       14.34      4.52 o 
   1  -6  14      188.32      195.01      9.63 o 
   2  -6  14      126.73      137.17      8.81 o 
  -4  -5  14       26.27       23.58      6.01 o 
  -3  -5  14       75.96       74.68      6.86 o 
  -2  -5  14       13.52       13.89      5.11 o 
  -1  -5  14        1.96        0.29      3.55 o 
   0  -5  14        8.37       10.66      4.42 o 
   1  -5  14        6.00       -4.10      4.61 o 
   2  -5  14        2.14       -4.65      4.65 o 
  -5  -4  14       14.31       13.50      7.65 o 
  -4  -4  14        2.47        0.43      5.40 o 
  -3  -4  14        0.15        3.64      4.85 o 
  -2  -4  14       92.02       88.65      7.34 o 
  -1  -4  14       55.22       57.43      7.64 o 
   0  -4  14        0.83       -0.30      4.21 o 
   1  -4  14       16.18        7.15      8.67 o 
   2  -4  14        8.01       10.36      5.05 o 
  -5  -3  14       11.86       22.45      7.72 o 
  -4  -3  14       63.11       77.75      7.31 o 
  -3  -3  14       25.26       18.12      5.58 o 
  -2  -3  14        5.05        0.89      5.46 o 
  -1  -3  14        4.81        7.19      4.06 o 
   0  -3  14       17.88       16.78      4.01 o 
   1  -3  14       28.20       33.89      5.91 o 
   2  -3  14        7.75       -0.37      7.82 o 
  -5  -2  14        1.06        0.68      7.00 o 
  -4  -2  14        2.81        4.76      4.99 o 
  -3  -2  14        0.66        3.44      4.77 o 
  -2  -2  14       35.30       46.12      8.39 o 
  -1  -2  14       22.16       23.09      4.76 o 
   0  -2  14        1.13       -0.51      3.62 o 
   1  -2  14       27.80       32.21      5.59 o 
   2  -2  14        0.13       -2.23      5.05 o 
  -5  -1  14       11.59       20.26      7.72 o 
  -4  -1  14       35.72       34.93      8.17 o 
  -3  -1  14        1.34       -0.57      5.37 o 
  -2  -1  14        0.37       -5.73      5.73 o 
  -1  -1  14       36.36       44.69      9.80 o 
   0  -1  14       33.88       28.41      4.40 o 
   1  -1  14        5.96        7.85      4.81 o 
  -5   0  14      132.65      131.91     12.16 o 
  -4   0  14       25.57       12.05     11.66 o 
  -3   0  14       10.39        6.61      7.82 o 
  -2   0  14      147.06      173.03     11.27 o 
  -1   0  14       35.07       36.97      5.29 o 
   0   0  14        5.93        7.41      4.36 o 
   1   0  14        8.02       11.34      5.53 o 
  -5   1  14        0.51       10.81      9.95 o 
  -4   1  14       46.15       52.21      8.39 o 
  -3   1  14       61.30       58.69      8.13 o 
  -2   1  14        4.14        7.74      6.68 o 
  -1   1  14       16.43       20.75      5.87 o 
   0   1  14      178.09      193.76     10.88 o 
  -5   2  14       26.89       13.93     11.09 o 
  -4   2  14       12.88        0.28     11.37 o 
  -3   2  14       44.81       55.56     14.64 o 
  -2   2  14       29.70       40.33     18.77 o 
  -1   2  14        2.24        0.92      8.67 o 
   0   2  14        4.11        4.55      7.96 o 
  -4   3  14       44.42       66.25     15.07 o 
  -3   3  14      142.05      119.71     17.91 o 
  -2   3  14       13.38       20.19     13.65 o 
  -1   3  14       16.40       18.77      8.25 o 
  -2  -8  15        7.92        7.93      8.10 o 
  -1  -8  15        1.43       13.65      7.68 o 
   0  -8  15        8.82       13.25      5.05 o 
   1  -8  15       12.64       13.71     12.08 o 
  -3  -7  15       20.19       20.80      8.82 o 
  -2  -7  15        2.77       -1.12      5.17 o 
  -1  -7  15        9.31       12.51      7.68 o 
   0  -7  15        2.97       -1.87      4.70 o 
   1  -7  15       10.74       11.35      9.53 o 
  -3  -6  15      150.19      165.19     10.99 o 
  -2  -6  15       47.91       50.61      6.96 o 
  -1  -6  15       13.92        4.27      7.39 o 
   0  -6  15       19.39       21.39      5.54 o 
   1  -6  15       13.82        1.77      5.26 o 
  -4  -5  15        2.42       -6.58      7.00 o 
  -3  -5  15        1.91       -4.18      5.27 o 
  -2  -5  15       11.72       15.63      5.73 o 
  -1  -5  15       40.61       40.66      8.25 o 
   0  -5  15       66.66       63.37      6.15 o 
   1  -5  15        4.44       -1.84      5.01 o 
  -4  -4  15       20.99       15.20     11.80 o 
  -3  -4  15        3.02        4.95      5.71 o 
  -2  -4  15        0.41       -0.50      8.53 o 
  -1  -4  15        7.07        9.46     14.93 o 
   0  -4  15       22.41       22.94      4.85 o 
   1  -4  15       47.79       45.21      6.33 o 
  -4  -3  15       39.21       48.06      9.68 o 
  -3  -3  15        3.47       -0.43      5.38 o 
  -2  -3  15        3.32       -3.56      6.01 o 
  -1  -3  15      134.26      138.43     12.51 o 
   0  -3  15       24.28       27.43      4.98 o 
   1  -3  15        0.28       -0.63      5.22 o 
  -4  -2  15        7.58        4.00      7.81 o 
  -3  -2  15        0.15        1.93     10.38 o 
  -2  -2  15        1.95        0.14      6.41 o 
  -1  -2  15        0.81       -1.14      5.69 o 
   0  -2  15       13.81       14.47      4.57 o 
  -4  -1  15       41.10       65.97     14.22 o 
  -3  -1  15        8.01        6.98      6.67 o 
  -2  -1  15        3.18        2.02      6.68 o 
  -1  -1  15        4.06       15.32      7.54 o 
   0  -1  15        4.55        1.99      7.11 o 
  -4   0  15       69.87       63.13     14.22 o 
  -3   0  15       54.62       71.66     14.79 o 
  -2   0  15       90.58      115.37     10.59 o 
  -1   0  15        1.29        3.50      5.74 o 
  -3   1  15       63.12       67.67     15.07 o 
  -2   1  15        3.81        5.97     12.51 o 
  -1   1  15        2.79       -2.56      7.96 o 
  -2  -5  16        8.32        4.83      8.25 o 
  -1  -5  16        7.75       13.36      7.68 o 
  -2  -4  16       35.95       31.87      8.10 o 
  -1  -4  16        2.94        9.38      7.39 o 
  -2  -3  16       34.34       48.11      8.40 o 
  -1  -3  16       61.45       63.69     10.24 o 
                                                 
